# Supplementary material for: Learning the pattern of epistasis linking genotype and phenotype in a protein
Source: Nat Commun. 2019 Sep 16;10:4213. doi: 10.1038/s41467-019-12130-8 (PMC6746860; doi:10.1038/s41467-019-12130-8)
Supplement: Supplementary file 4 — Supplementary Software 1 [file 41467_2019_12130_MOESM4_ESM.zip]

Archive with 32 entries (31 files):
- Poelwijk_Scripts/
- Poelwijk_Scripts/bHbinVect.m
- Poelwijk_Scripts/bin2deci.m
- Poelwijk_Scripts/Brightnessdata.mat
- Poelwijk_Scripts/combineGenotype.m
- Poelwijk_Scripts/ExtrBars.bat
- Poelwijk_Scripts/filledCircle.m
- Poelwijk_Scripts/filledOval.m
- Poelwijk_Scripts/FitGaussian.m
- Poelwijk_Scripts/FitGaussianMu.m
- Poelwijk_Scripts/FuncCalcEnrich.m
- Poelwijk_Scripts/FuncCorrGenotype.m
- Poelwijk_Scripts/FuncFitPoly.m
- Poelwijk_Scripts/FuncGenotypeStats.m
- Poelwijk_Scripts/FuncGoF.m
- Poelwijk_Scripts/FuncGoF_slope.m
- Poelwijk_Scripts/FuncGoP.m
- Poelwijk_Scripts/FuncNewWT.m
- Poelwijk_Scripts/FuncOrderedSignif_bG.m
- Poelwijk_Scripts/FuncPathwayIntermediates.m
- Poelwijk_Scripts/FuncPlot2dimBrightness.m
- Poelwijk_Scripts/FunYALLonbHx.m
- Poelwijk_Scripts/gen2hamm.m
- Poelwijk_Scripts/geno2num.m
- Poelwijk_Scripts/GetSeqandQual.bat
- Poelwijk_Scripts/HalfTrajectNoCol.m
- Poelwijk_Scripts/mineBars.m
- Poelwijk_Scripts/processBars.m
- Poelwijk_Scripts/processLINES.m
- Poelwijk_Scripts/scriptBars2Brightness.m
- Poelwijk_Scripts/scriptFPAnalysisZ.m
- Poelwijk_Scripts/scriptQualUnique.m
