# Supplementary material for: Learning the pattern of epistasis linking genotype and phenotype in a protein
Source: Nat Commun. 2019 Sep 16;10:4213. doi: 10.1038/s41467-019-12130-8 (PMC6746860; doi:10.1038/s41467-019-12130-8)
Supplement: Supplementary file 4 — Supplementary Software 1 [file 41467_2019_12130_MOESM4_ESM.zip › Poelwijk_Scripts/bHbinVect.m]

function bHbin = bHbinVect(algn)
% calculates bHbin without the factor Nfunc,tot/Ntot

[N_seq,N_pos]=size(algn);

algn(algn==0)=-1;

A=logical(fliplr(de2bi(0:2^N_pos-1)));
B=sum(A,2);

bHbin=zeros(2^N_pos,1);
for i=1:2^N_pos
    bHbin(i)=2^B(i)*mean(prod(algn(:,A(i,:)),2)); % this is OK for i=1 because if M is an empty 0-by-0 matrix, prod(M) returns 1.
end
