# Supplementary material for: Learning the pattern of epistasis linking genotype and phenotype in a protein
Source: Nat Commun. 2019 Sep 16;10:4213. doi: 10.1038/s41467-019-12130-8 (PMC6746860; doi:10.1038/s41467-019-12130-8)
Supplement: Supplementary file 4 — Supplementary Software 1 [file 41467_2019_12130_MOESM4_ESM.zip › Poelwijk_Scripts/combineGenotype.m]

function genotypecomb=combineGenotype(genotypeinit,genotypetemp,fileindex)
% this function parses partially read genotype data and updates the counts

disp(['file index is ',num2str(fileindex)]);
N=13;
genotypecomb=genotypeinit;
if fileindex>size(genotypeinit(1).pool,2) 
    for i=1:2^N
        genotypecomb(i).pool(fileindex)=genotypetemp(i).pool(fileindex);
    end
else
for i=1:2^N
    if genotypetemp(i).pool(fileindex).totalcount>0
        genotypecomb(i).pool(fileindex).totalcount=genotypeinit(i).pool(fileindex).totalcount+genotypetemp(i).pool(fileindex).totalcount;
        [Lia,LocB]=ismember(genotypetemp(i).pool(fileindex).uniquebars,genotypeinit(i).pool(fileindex).uniquebars);
        if genotypeinit(i).pool(fileindex).totalcount>0    
            for j=1:size(genotypetemp(i).pool(fileindex).uniquebars,1)
                if Lia(j)==1
                    genotypecomb(i).pool(fileindex).uniquebarcount(LocB(j))=genotypeinit(i).pool(fileindex).uniquebarcount(LocB(j))+genotypetemp(i).pool(fileindex).uniquebarcount(j);
                else
                    numubars=numel(genotypecomb(i).pool(fileindex).uniquebars);
                    genotypecomb(i).pool(fileindex).uniquebars(numubars+1)=genotypetemp(i).pool(fileindex).uniquebars(j);
                    genotypecomb(i).pool(fileindex).uniquebarcount(numubars+1)=genotypetemp(i).pool(fileindex).uniquebarcount(j);
                end
            end
        else
            genotypecomb(i).pool(fileindex).uniquebars=genotypetemp(i).pool(fileindex).uniquebars;
            genotypecomb(i).pool(fileindex).uniquebarcount=genotypetemp(i).pool(fileindex).uniquebarcount;
        end
        [genotypecomb(i).pool(fileindex).uniquebars,IX]=sort(genotypecomb(i).pool(fileindex).uniquebars);    
        genotypecomb(i).pool(fileindex).uniquebarcount=genotypecomb(i).pool(fileindex).uniquebarcount(IX);    
    end
end
end
