# Supplementary material for: Learning the pattern of epistasis linking genotype and phenotype in a protein
Source: Nat Commun. 2019 Sep 16;10:4213. doi: 10.1038/s41467-019-12130-8 (PMC6746860; doi:10.1038/s41467-019-12130-8)
Supplement: Supplementary file 4 — Supplementary Software 1 [file 41467_2019_12130_MOESM4_ESM.zip › Poelwijk_Scripts/ExtrBars.bat]

#!/bin/bash


sed -n 'p;n' extrSeqandQual.txt > extrSeq.txt


paste  extrSeqandQual.uninfo.thr.txt  extrSeq.txt | grep "1" | cut -f2 > FwdReadsQ30uniqueness.txt


grep CACTTGTGAGTTAGCGCGAATTACCATCACTTGG FwdReadsQ30uniqueness.txt > Q30U_step2_red.txt

grep GTGCCGTGAGTTAGCGCGAATTACCATCACTTGG FwdReadsQ30uniqueness.txt > Q30U_step2_blue.txt

grep TGTAAGTGAGTTAGCGCGAATTACCATCACTTGG FwdReadsQ30uniqueness.txt > Q30U_step2_input.txt 


sed 's/GTGAGTTAGCGCGAATTACCATCACTTGG/ /' Q30U_step2_red.txt | cut -d' ' -f2- | cut -c1-4,9-12,15-18,23-26,29,30,33-44 > fpred_with_bars.txt

sed 's/GTGAGTTAGCGCGAATTACCATCACTTGG/ /' Q30U_step2_blue.txt | cut -d' ' -f2- | cut -c1-4,9-12,15-18,23-26,29,30,33-44 > fpblue_with_bars.txt

sed 's/GTGAGTTAGCGCGAATTACCATCACTTGG/ /' Q30U_step2_input.txt | cut -d' ' -f2- | cut -c1-4,9-12,15-18,23-26,29,30,33-44 > fpinput_with_bars.txt
