# Supplementary material for: Learning the pattern of epistasis linking genotype and phenotype in a protein
Source: Nat Commun. 2019 Sep 16;10:4213. doi: 10.1038/s41467-019-12130-8 (PMC6746860; doi:10.1038/s41467-019-12130-8)
Supplement: Supplementary file 4 — Supplementary Software 1 [file 41467_2019_12130_MOESM4_ESM.zip › Poelwijk_Scripts/filledOval.m]

function h = filledOval(center,rx,ry,N,color)
%---------------------------------------------------------------------------------------------
% FILLEDCIRCLE Filled circle drawing
% 
% filledCircle(CENTER,R,N,COLOR) draws a circle filled with COLOR that 
% has CENTER as its center and R as its radius, by using N points on the 
% periphery.
%
% Usage Examples,
%
% filledCircle([1,3],3,1000,'b'); 
% filledCircle([2,4],2,1000,'r');
%
% Frank Poelwijk
% 11/16
%
% Inspired by: filledCircle.m [Author: Sadik Hava]
%---------------------------------------------------------------------------------------------

THETA=linspace(0,2*pi,N);
RHO=ones(1,N);
[X,Y] = pol2cart(THETA,RHO);
X=rx*X+center(1);
Y=ry*Y+center(2);
h=fill(X,Y,color);
%axis square;


% COPYRIGHT STUFF... :D (Since I am modifying Zhenhai's code.)
%
% Copyright (c) 2002, Zhenhai Wang
% All rights reserved.
% 
% Redistribution and use in source and binary forms, with or without 
% modification, are permitted provided that the following conditions are 
% met:
% 
%     * Redistributions of source code must retain the above copyright 
%       notice, this list of conditions and the following disclaimer.
%     * Redistributions in binary form must reproduce the above copyright 
%       notice, this list of conditions and the following disclaimer in 
%       the documentation and/or other materials provided with the distribution
%       
% THIS SOFTWARE IS PROVIDED BY THE COPYRIGHT HOLDERS AND CONTRIBUTORS "AS IS" 
% AND ANY EXPRESS OR IMPLIED WARRANTIES, INCLUDING, BUT NOT LIMITED TO, THE 
% IMPLIED WARRANTIES OF MERCHANTABILITY AND FITNESS FOR A PARTICULAR PURPOSE 
% ARE DISCLAIMED. IN NO EVENT SHALL THE COPYRIGHT OWNER OR CONTRIBUTORS BE 
% LIABLE FOR ANY DIRECT, INDIRECT, INCIDENTAL, SPECIAL, EXEMPLARY, OR 
% CONSEQUENTIAL DAMAGES (INCLUDING, BUT NOT LIMITED TO, PROCUREMENT OF 
% SUBSTITUTE GOODS OR SERVICES; LOSS OF USE, DATA, OR PROFITS; OR BUSINESS 
% INTERRUPTION) HOWEVER CAUSED AND ON ANY THEORY OF LIABILITY, WHETHER IN 
% CONTRACT, STRICT LIABILITY, OR TORT (INCLUDING NEGLIGENCE OR OTHERWISE) 
% ARISING IN ANY WAY OUT OF THE USE OF THIS SOFTWARE, EVEN IF ADVISED OF THE 
% POSSIBILITY OF SUCH DAMAGE.
