# Supplementary material for: Learning the pattern of epistasis linking genotype and phenotype in a protein
Source: Nat Commun. 2019 Sep 16;10:4213. doi: 10.1038/s41467-019-12130-8 (PMC6746860; doi:10.1038/s41467-019-12130-8)
Supplement: Supplementary file 4 — Supplementary Software 1 [file 41467_2019_12130_MOESM4_ESM.zip › Poelwijk_Scripts/FitGaussianMu.m]

function [coeffs,errsize] = FitGaussianMu(xData,yData)

f = @(a,x) a(1).*exp(-0.5*((x-a(3))./a(2)).^2); % Objective function    
OLS = @(a) sum((f(a,xData) - yData).^2); % Ordinary Least Squares cost function
opts = optimset('MaxFunEvals',50000, 'MaxIter',10000);
coeffs = fminsearch(OLS, [rand(2,1);0], opts);  % Use ‘fminsearch’ to minimise the ‘OLS’ function
coeffs(2,:)=abs(coeffs(2,:));
errsize = mean((f(coeffs,xData) - yData).^2);
coeffs=coeffs';
