# Supplementary material for: Learning the pattern of epistasis linking genotype and phenotype in a protein
Source: Nat Commun. 2019 Sep 16;10:4213. doi: 10.1038/s41467-019-12130-8 (PMC6746860; doi:10.1038/s41467-019-12130-8)
Supplement: Supplementary file 4 — Supplementary Software 1 [file 41467_2019_12130_MOESM4_ESM.zip › Poelwijk_Scripts/FuncCalcEnrich.m]

function Enrich = FuncCalcEnrich(genotype)
% function calculating the allelic enrichment
N=13;
Enrich=zeros(2^N,2);
for i=1:2^N
    for j=1:2
        if genotype(i).pool(3).totalcount == 0 
            Enrich(i,j) = 0; 
        else
            Enrich(i,j)=genotype(i).pool(j).totalcount/genotype(i).pool(3).totalcount;
        end
    end
end
