# Supplementary material for: Learning the pattern of epistasis linking genotype and phenotype in a protein
Source: Nat Commun. 2019 Sep 16;10:4213. doi: 10.1038/s41467-019-12130-8 (PMC6746860; doi:10.1038/s41467-019-12130-8)
Supplement: Supplementary file 4 — Supplementary Software 1 [file 41467_2019_12130_MOESM4_ESM.zip › Poelwijk_Scripts/FuncCorrGenotype.m]

function genotypecorr = corrgenotypeR2z(genotype,AllInfo,Zlow,Zhigh)
% function purging the unique genotypes outside the Z score limits
N=13;
genotypecorr=genotype;
for i=1:2^N
    purgebars=[];
    for k=1:2
        purgebars=[purgebars; AllInfo(i).uniquebars((AllInfo(i).Zvals(:,k)<Zlow)|(AllInfo(i).Zvals(:,k)>Zhigh))];
    end
    purgebars=unique(purgebars,'sorted');
    for k=1:3
        for j=1:size(purgebars,1)
            genotypecorr(i).pool(k).uniquebarcount(genotypecorr(i).pool(k).uniquebars==purgebars(j))=[];
            genotypecorr(i).pool(k).uniquebars(genotypecorr(i).pool(k).uniquebars==purgebars(j))=[];
        end
        genotypecorr(i).pool(k).totalcount=sum(genotypecorr(i).pool(k).uniquebarcount,2);
        if genotypecorr(i).pool(k).totalcount==0
            genotypecorr(i).pool(k).uniquebars=0;
            genotypecorr(i).pool(k).uniquebarcount=0;
        end
    end
end    
