# Supplementary material for: Learning the pattern of epistasis linking genotype and phenotype in a protein
Source: Nat Commun. 2019 Sep 16;10:4213. doi: 10.1038/s41467-019-12130-8 (PMC6746860; doi:10.1038/s41467-019-12130-8)
Supplement: Supplementary file 4 — Supplementary Software 1 [file 41467_2019_12130_MOESM4_ESM.zip › Poelwijk_Scripts/FuncGenotypeStats.m]

function AllInfo=FuncGenotypeStats(genotype)
% function calculating the Z scores for all unique genotypes
tic;
N=13;
AllInfo(2^N).uniquebars=[];
AllInfo(2^N).Zvals=[];
AllInfo(2^N).linEnrich=[];
for i=1:2^N
    disp(['i = ',num2str(i),' of ',num2str(2^N)]);
    alluniquebars = [genotype(i).pool(1).uniquebars;genotype(i).pool(2).uniquebars;genotype(i).pool(3).uniquebars];
    alluniquebars = unique(alluniquebars, 'sorted');
    alluniquebarssize = size(alluniquebars,1);
    AllInfo(i).uniquebars=alluniquebars;
    
    if alluniquebarssize>1
        allchannel = zeros(alluniquebarssize,3);

        for j=1:alluniquebarssize
            for k=1:3
                tempdummy=genotype(i).pool(k).uniquebarcount(genotype(i).pool(k).uniquebars==alluniquebars(j));
                if isempty(tempdummy) 
                    allchannel(j,k) = 0;
                else
                    allchannel(j,k)=tempdummy;
                end
            end
        end
        
        MeanEnrich=zeros(alluniquebarssize,2);
        for j=1:alluniquebarssize
            dumallchannel=allchannel;
            dumallchannel(j,:)=[];
            MeanEnrich(j,:)=sum(dumallchannel(:,1:2),1)/sum(dumallchannel(:,3));
        end
        InputPlusOne=allchannel(:,3);
        InputPlusOne(InputPlusOne<2)=2; % the outputs where the input has zero counts get the Z score as if they would have an input of 2.
        INPOdim=repmat(InputPlusOne,1,2);
        AllInfo(i).Zvals=(allchannel(:,1:2)-MeanEnrich.*INPOdim)./(MeanEnrich.*INPOdim).^0.35;
        AllInfo(i).linEnrich=allchannel(:,1:2)./repmat(allchannel(:,3),1,2);
        
        
    elseif alluniquebarssize==1
        AllInfo(i).Zvals=[0 0];
        AllInfo(i).linEnrich=[genotype(i).pool(1).uniquebarcount genotype(i).pool(2).uniquebarcount]/genotype(i).pool(3).uniquebarcount;
    else
        AllInfo(i).Zvals=[0 0];
        AllInfo(i).linEnrich=[0 0];
    end
        
            
end
toc;
