# Supplementary material for: Learning the pattern of epistasis linking genotype and phenotype in a protein
Source: Nat Commun. 2019 Sep 16;10:4213. doi: 10.1038/s41467-019-12130-8 (PMC6746860; doi:10.1038/s41467-019-12130-8)
Supplement: Supplementary file 4 — Supplementary Software 1 [file 41467_2019_12130_MOESM4_ESM.zip › Poelwijk_Scripts/FuncGoF_slope.m]

function rsq = FuncGoF_slope(x,y)
a = x(:)\y(:);
yfit = a*x;
yresid = y - yfit;
SSresid = sum(yresid.^2);
SStotal = (length(y)-1) * a^2 * var(x);
rsq = 1 - SSresid/SStotal;
