# Supplementary material for: Learning the pattern of epistasis linking genotype and phenotype in a protein
Source: Nat Commun. 2019 Sep 16;10:4213. doi: 10.1038/s41467-019-12130-8 (PMC6746860; doi:10.1038/s41467-019-12130-8)
Supplement: Supplementary file 4 — Supplementary Software 1 [file 41467_2019_12130_MOESM4_ESM.zip › Poelwijk_Scripts/FuncNewWT.m]

function [HOMdataShuffle,NewNR]=FuncNewWT(HOMdata,newWTnr)
N=13;
newN=1:2^N;
NewNR=zeros(2^N,1);
Flipped=zeros(2^N,N);
NewBIN=double(dec2bin(newN-1,N)-48);
newWT=double(dec2bin(newWTnr-1,N)-48);
for i=1:2^N
    Flipped(i,:)=bsxfun(@xor,NewBIN(i,:),newWT);
    NewNR(i)=bin2dec(num2str(Flipped(i,:)))+1;
end
HOMdataShuffle=HOMdata(NewNR,:);
