# Supplementary material for: Learning the pattern of epistasis linking genotype and phenotype in a protein
Source: Nat Commun. 2019 Sep 16;10:4213. doi: 10.1038/s41467-019-12130-8 (PMC6746860; doi:10.1038/s41467-019-12130-8)
Supplement: Supplementary file 4 — Supplementary Software 1 [file 41467_2019_12130_MOESM4_ESM.zip › Poelwijk_Scripts/FuncOrderedSignif_bG.m]

function [doneSignifTerms_bG,GoF_bG]=FuncOrderedSignif_bG(HOMdata,bG,X,FitOrders,Plevel)
N=13;

A=fliplr(de2bi(0:2^N-1));
B=sum(A,2);

logdataflag=0;
noiselevel=0.1;
noiseoffset=1;

nbins=[5,10,50,200,300,400,200,150,100,70,50,30,10,5];

foundfitflag=0;
while foundfitflag==0 % makes it robust against misfits because of unfavorable random initialization of fit function
    for i=0:N
        [orderLogG(i+1).nelements,orderLogG(i+1).centers] = hist(bG(B==i),nbins(i+1));
        [coeffs(i+1,:),errsize(i+1,:)]=FitGaussianMu(orderLogG(i+1).centers,orderLogG(i+1).nelements);
    end
    widths=coeffs(:,2);

    [pp, ~]=FuncFitPoly(FitOrders,log10(coeffs(FitOrders+1,2))',1);
    slopeF=exp(log(10)*pp(1));
    interceptF=exp(log(10)*pp(2));
    if slopeF>1 && slopeF<2
        foundfitflag=1;
    end
end

for i=0:N
    ScorrP(i+1,1)=(1-Plevel)^(1/nchoosek(N,i));
    ScorrP(i+1,2)=sqrt(2)*erfinv(ScorrP(i+1,1));
end

for i=0:N
    SignifLevels(i+1)=ScorrP(i+1,2)*interceptF*sqrt(2)^i;
end
SignifLevels=SignifLevels';

SignifContrib=[];
for i=0:N
    SignifContrib=[SignifContrib; A(((abs(bG)>SignifLevels(i+1)).*(B==i))>.5,:)];
end
SignifTerms(N+1).list=[]; 
SignifTerms(N+1).values=[];
SignifTerms(N+1).termnums=[];
SignifTermsSort(N+1).list=[]; 
SignifTermsSort(N+1).values=[];
SignifTermsSort(N+1).termnums=[];
for i=1:size(SignifContrib,1)
    numpos=sum(SignifContrib(i,:));
    if numpos == 0
        SignifTerms(1).list=0;
        SignifTerms(1).values=bG(1);
        SignifTerms(1).termnums=1;
    else
        SignifTerms(numpos+1).termnums=[SignifTerms(numpos+1).termnums; geno2num(SignifContrib(i,:))];
        SignifTerms(numpos+1).list=[SignifTerms(numpos+1).list; find(SignifContrib(i,:)>.5)];
        SignifTerms(numpos+1).values=[SignifTerms(numpos+1).values; bG(bin2dec(num2str(SignifContrib(i,:)))+1)];
    end
end
for i=1:N+1
    [SignifTermsSort(i).values,I]=sort(abs(SignifTerms(i).values),'descend');
    SignifTermsSort(i).list=SignifTerms(i).list(I,:);
    SignifTermsSort(i).termnums=SignifTerms(i).termnums(I,:);
end
numSignifTerms=zeros(N+1,1);
numSignifTermsNorm=zeros(N+1,1);
for i=1:N+1
    numSignifTerms(i)=numel(SignifTermsSort(i).values);
    numSignifTermsNorm(i)=numSignifTerms(i)/nchoosek(N,i-1);
end
TotalSignifTerms=sum(numSignifTerms);

AllSignifTerms=[];
for i=1:N+1
    AllSignifTerms=[AllSignifTerms; SignifTermsSort(i).termnums];
end
AllSignifTermsSort=sort(AllSignifTerms,'ascend');

GoP_bG=zeros(TotalSignifTerms,1);  
GoF_bG=zeros(TotalSignifTerms,1);
considerSignifTerms=AllSignifTermsSort;
doneSignifTerms_bG=[];
for i=1:TotalSignifTerms
    GoPTest=zeros(numel(considerSignifTerms),1);
    for j=1:numel(considerSignifTerms)
        bGValsSign=zeros(2^N,1);
        bGValsSign([doneSignifTerms_bG considerSignifTerms(j)])=bG([doneSignifTerms_bG considerSignifTerms(j)]);
        HOMdataRecon=X*bGValsSign;
        GoPTest(j) = FuncGoP(HOMdata,HOMdataRecon);
    end
    dumindex=find(GoPTest==max(GoPTest),1,'first');
    GoP_bG(i)=GoPTest(dumindex);
    GoF_bG(i)=2-1/GoP_bG(i);
    doneSignifTerms_bG=[doneSignifTerms_bG considerSignifTerms(dumindex)];
    considerSignifTerms(dumindex)=[];
    disp(['Getting ordered significant terms (single ref), iteration ',num2str(i),' of ',num2str(TotalSignifTerms)]);
end
