# Supplementary material for: Learning the pattern of epistasis linking genotype and phenotype in a protein
Source: Nat Commun. 2019 Sep 16;10:4213. doi: 10.1038/s41467-019-12130-8 (PMC6746860; doi:10.1038/s41467-019-12130-8)
Supplement: Supplementary file 4 — Supplementary Software 1 [file 41467_2019_12130_MOESM4_ESM.zip › Poelwijk_Scripts/FuncPathwayIntermediates.m]

function [OnPathMuts, GenoNumIntermediates] = FuncPathwayIntermediates(Enrich,Thresh,startingWT,flag,figname)
% this function plots the on-pathway mutants; can work with either a single 
% column of data, or a multicolum of data; if it is a single colum, it will 
% not plot the paths

N=13;

alpha=8; % these are parameters for the figure colors
coloffsetR=0.3;
coloffsetB=0.45;

[Enrich,NewNR]=FuncNewWT(Enrich,startingWT);

NumGeno=fliplr(de2bi(0:2^N-1));
ThreshEnrich=(abs(Enrich-Thresh)+(Enrich-Thresh))/2;
Viable=max(ThreshEnrich,[],2)>0;
ViableGeno=NumGeno(Viable,:);


ForwardList=HalfTrajectNoCol(max(Enrich,[],2), Thresh, 0);
ReverseList=HalfTrajectNoCol(max(Enrich,[],2), Thresh, 1);

if size(Enrich,2)==1 
    flag=0; 
    OnPathMuts=-1;
end

if size(ForwardList,2)==N || size(ReverseList,2)==N
  
    IntersectList(1).list=ReverseList(N).list;
    IntersectList(N+1).list=ForwardList(N).list;
    for i=1:N-1
       IntersectList(i+1).list=intersect(ForwardList(i).list,ReverseList(N-i).list);
    end
   
    
    NumIntermediates=zeros(N+1,1);
    for i=1:N+1
        NumIntermediates(i)=size(IntersectList(i).list,1);
        for j=1:size(IntersectList(i).list,1)
            GenoNumIntermediates(i).list(j)=bin2deci(ViableGeno(IntersectList(i).list(j),:))+1;
        end
    end
    
    
    OnPathMuts=zeros(2^N,1);
    for i=1:N+1
        OnPathMuts(GenoNumIntermediates(i).list)=1;
    end
    OnPathMuts=OnPathMuts==1; % make logical variable
    
    if flag==1
        figure()
        set(gcf,'Color','w','name',figname,'numbertitle','off')
        maxE=max(max(Enrich));
        redcol=(Enrich(:,1) - min(Enrich(:,1))+coloffsetR)/(maxE - min(Enrich(:,1))+coloffsetR);
        bluecol=(Enrich(:,2) - min(Enrich(:,2))+coloffsetB)/(maxE - min(Enrich(:,2))+coloffsetB);

        redcol=(2*(redcol.^.5-.5*redcol)).^alpha;
        bluecol=(2*(bluecol.^.5-.5*bluecol)).^alpha;

        ColEnrich=[redcol bluecol bluecol/3];
        
        A=1:2^N;
        genlist=de2bi(A(OnPathMuts)-1);
        OnPathNUMmut=zeros(size(genlist,1),1);
        for i=1:size(genlist,1)
            OnPathNUMmut(i)=sum(genlist(i,:),2);
        end
        for i=1:N
            offset1=.1*(max(NumIntermediates)-NumIntermediates(i));
            offset2=.1*(max(NumIntermediates)-NumIntermediates(i+1));
            for j=1:size(GenoNumIntermediates(i).list,2)
                for k=1:size(GenoNumIntermediates(i+1).list,2)
                    if sum(~(de2bi(GenoNumIntermediates(i).list(j)-1,N)-de2bi(GenoNumIntermediates(i+1).list(k)-1,N)))==N-1
                        plot([i-1 i],[offset1+.2*j offset2+.2*k],'Color', [.5 .5 .5]);
                    end
                    hold on
                end
            end
        end

        for i = 1:N+1
            mut(i).color=ColEnrich(GenoNumIntermediates(i).list,:);        
        end

        for i=1:N+1
            offset=.1*(max(NumIntermediates)-NumIntermediates(i));
            for j=1:size(GenoNumIntermediates(i).list,2)
                filledCircle([i-1,offset+.2*j],.1,1000,mut(i).color(j,[1 3 2]));
                hold on
            end
        end
        hold off
        axis equal
        axis off
        print([figname,'Paths'],'-dpng', '-r1200');
    end
    
    for i=1:N+1
        for j=1:numel(GenoNumIntermediates(i).list)
            GenoNumIntermediates(i).list(j)=NewNR(GenoNumIntermediates(i).list(j));
        end
    end
    dummy=zeros(2^N,1);
    dummy(NewNR(OnPathMuts))=1;
    OnPathMuts=dummy;
    OnPathMuts=OnPathMuts==1; 
else
    OnPathMuts=-1; 
    GenoNumIntermediates.list=0;
    display('No paths found at the current threshold.');
end
