# Supplementary material for: Learning the pattern of epistasis linking genotype and phenotype in a protein
Source: Nat Commun. 2019 Sep 16;10:4213. doi: 10.1038/s41467-019-12130-8 (PMC6746860; doi:10.1038/s41467-019-12130-8)
Supplement: Supplementary file 4 — Supplementary Software 1 [file 41467_2019_12130_MOESM4_ESM.zip › Poelwijk_Scripts/FuncPlot2dimBrightness.m]

function FuncPlot2dimBrightness(Brightness,rmin,rmax,logflag,fignum)
% produces a scatter plot of the red and blue channels 

N=13;
alpha=8;

if logflag==1
    Brightness=log10(Brightness);
    alpha=16;
end

redcol=(Brightness(:,1) - min(Brightness(:,1)))/(max(Brightness(:,1)) - min(Brightness(:,1)));
bluecol=(Brightness(:,2) - min(Brightness(:,2)))/(max(Brightness(:,2)) - min(Brightness(:,2)));

redcol=(2*(redcol.^.5-.5*redcol)).^alpha;
bluecol=(2*(bluecol.^.5-.5*bluecol)).^alpha;

figure(fignum)
scatter(Brightness(:,1),Brightness(:,2),25,[redcol zeros(2^N,1) bluecol]);
xlim([rmin rmax]);
ylim([rmin rmax]);
axis square;
