# Supplementary material for: Learning the pattern of epistasis linking genotype and phenotype in a protein
Source: Nat Commun. 2019 Sep 16;10:4213. doi: 10.1038/s41467-019-12130-8 (PMC6746860; doi:10.1038/s41467-019-12130-8)
Supplement: Supplementary file 4 — Supplementary Software 1 [file 41467_2019_12130_MOESM4_ESM.zip › Poelwijk_Scripts/FunYALLonbHx.m]

function xp = FunYALLonbHx(y,pickrows,A,opts) 
A = A(pickrows,:);

addpath('./Optimization');
[xp,~] = yall1(A, y, opts);

% this function calls yall1.m, which is a solver for L1-minimization models 
% by Yin Zhang, Junfeng Yang, Wotao Yin (c) 2009-2011 and needs to be in 
% directory ./Optimization/.
