# Supplementary material for: Learning the pattern of epistasis linking genotype and phenotype in a protein
Source: Nat Commun. 2019 Sep 16;10:4213. doi: 10.1038/s41467-019-12130-8 (PMC6746860; doi:10.1038/s41467-019-12130-8)
Supplement: Supplementary file 4 — Supplementary Software 1 [file 41467_2019_12130_MOESM4_ESM.zip › Poelwijk_Scripts/GetSeqandQual.bat]

#!/bin/bash


file1=$1'_1.fastq'

file2=$1'_2.fastq'


grep -A2 "..........GTGAGTTAGCGCGAATTACCATCACTTGG....GACA....GA....GAAG....TG..AA............A....TCG" $file1 | grep -v "-" > $2

grep -A2 "..........GTGAGTTAGCGCGAATTACCATCACTTGG....GACA....GA....GAAG....TG..AA............A....TCG" $file2 | grep -v "-" >> $2
