# Supplementary material for: Learning the pattern of epistasis linking genotype and phenotype in a protein
Source: Nat Commun. 2019 Sep 16;10:4213. doi: 10.1038/s41467-019-12130-8 (PMC6746860; doi:10.1038/s41467-019-12130-8)
Supplement: Supplementary file 4 — Supplementary Software 1 [file 41467_2019_12130_MOESM4_ESM.zip › Poelwijk_Scripts/HalfTrajectNoCol.m]

function IntermList = HalfTrajectNoCol(Enrich, Thresh, flag)
% this function calculates all possible trajectories starting at one end of the genotypes 
N=13;
NumGeno=fliplr(de2bi(0:2^N-1));
ThreshEnrich=(abs(Enrich-Thresh)+(Enrich-Thresh))/2;
Viable=ThreshEnrich>0;
NumViable=sum(Viable);
ViableGeno=NumGeno(Viable,:);
ViableNumMut=sum(ViableGeno,2);
IntermList.list=0; % just in case the starting point is not viable 

NumViableInterm=zeros(N,1);
Trajectories=zeros(N,1);
TheoTrajectories=ones(N,1);

if flag == 0 ViableGenoNumMutPrev=1;  % flag determines whether we go from left to right or right to left
else ViableGenoNumMutPrev=NumViable;  % clarify: NumViable is the number of viable genotypes and hence the index of the last element in the array
end

ViableInterm=ViableGenoNumMutPrev;
for i=1:N
    if flag == 0 ViableGenoNumMutCurr=find(ViableNumMut==i);
    else ViableGenoNumMutCurr=find(ViableNumMut==N-i);
    end
    ViableTemp=[];
    for j=1:size(ViableGenoNumMutPrev,1)
        for k=1:size(ViableGenoNumMutCurr,1)
            if gen2hamm(ViableGeno(ViableGenoNumMutCurr(k),:),ViableGeno(ViableGenoNumMutPrev(j),:))==1 
                ViableTemp = [ViableTemp; ViableGenoNumMutCurr(k)];
            end
        end
    end
    if isempty(ViableTemp) 
        break 
    end
    Trajectories(i) = size(ViableTemp,1);
    TheoTrajectories(i)=size(ViableGenoNumMutPrev,1)*size(ViableGenoNumMutCurr,1);
    ViableInterm=[ViableInterm; unique(ViableTemp,'sorted')];
    ViableGenoNumMutPrev=unique(ViableTemp,'sorted');
    NumViableInterm(i)=size(ViableGenoNumMutPrev,1);
    IntermList(i).list=ViableGenoNumMutPrev;
end
