# Supplementary material for: Learning the pattern of epistasis linking genotype and phenotype in a protein
Source: Nat Commun. 2019 Sep 16;10:4213. doi: 10.1038/s41467-019-12130-8 (PMC6746860; doi:10.1038/s41467-019-12130-8)
Supplement: Supplementary file 4 — Supplementary Software 1 [file 41467_2019_12130_MOESM4_ESM.zip › Poelwijk_Scripts/mineBars.m]

function genotype = mineBars(fileinfo,procchunk)
% this function processes blocks of read bar codes and converts to one struct 'genotype'

N=13;
linewidth=30;
lines=zeros(procchunk,linewidth);
genotype.pool=struct('uniquebars',{},'uniquebarcount',{},'totalcount',{}); 
for fileindex = 1:size(fileinfo,2)
fid=fopen(fileinfo(fileindex).name);
i=1; 
j=1;
dummy=fread(fid, [1,linewidth+1]);  
while ~feof(fid)
lines(j,:)=char(dummy(1:linewidth));
    if mod(i,procchunk)==0
        tic;
        genotypetemp=processBars(lines,fileindex);
        genotype=combineGenotype(genotype,genotypetemp,fileindex);
        lines=zeros(procchunk,linewidth);
        j=0;
        toc;
    end
    i=i+1;
    j=j+1;
dummy=fread(fid, [1,linewidth+1]);
end
fclose(fid);
genotypetemp=processBars(lines(1:j,:),fileindex);
genotype=combineGenotype(genotype,genotypetemp,fileindex);
end

for i=1:2^N  
    for j=1:size(fileinfo,2)
        if size(genotype(i).pool(j).uniquebars,2)>size(genotype(i).pool(j).uniquebars,1)
            genotype(i).pool(j).uniquebars = genotype(i).pool(j).uniquebars';
        end
    end
end
