# Supplementary material for: Learning the pattern of epistasis linking genotype and phenotype in a protein
Source: Nat Commun. 2019 Sep 16;10:4213. doi: 10.1038/s41467-019-12130-8 (PMC6746860; doi:10.1038/s41467-019-12130-8)
Supplement: Supplementary file 4 — Supplementary Software 1 [file 41467_2019_12130_MOESM4_ESM.zip › Poelwijk_Scripts/processBars.m]

function genotype = processBars(lines,fileindex)
% this function reads bar codes and uniqueness bar an converts to binary
% designation

N=13;

code='ATCG';
UniqueSeq=zeros(size(lines,1),12);
for i = 1:size(lines,1)
    for j=1:12
        lett=lines(i,j+18);
        for index=1:length(code)
            if lett==code(index)
            UniqueSeq(i,j)=index;
            end
        end
    end
end

code5=['AG';'TC'];
bar5=zeros(size(lines,1),1);
for i = 1:size(lines,1)
    checkcode=lines(i,17:18);
        for index=1:size(code5,1)
            if checkcode==code5(index,:)
                bar5(i)=index;
            end
        end
end

code4=['AACC';'AGAG';'CAAC';'CAGT';'GGTT';'GTGT';'TGAC';'TGGT'];
bar4=zeros(size(lines,1),1);
for i = 1:size(lines,1)
    checkcode=lines(i,13:16);
        for index=1:size(code4,1)
            if checkcode==code4(index,:)
                bar4(i)=index;
            end
        end
end

code3=['AACC';'AGAG';'CAGT';'GACT';'GAGA';'GGTT';'TGAC';'TGGT'];
bar3=zeros(size(lines,1),1);
for i = 1:size(lines,1)
    checkcode=lines(i,9:12);
        for index=1:size(code3,1)
            if checkcode==code3(index,:)
                bar3(i)=index;
            end
        end
end

code2=['AACC';'AGAG';'CAGT';'GAAG';'GAGA';'GGTT';'GTGT';'TAGC';];

bar2=zeros(size(lines,1),1);
for i = 1:size(lines,1)
    checkcode=lines(i,5:8);
        for index=1:size(code2,1)
            if checkcode==code2(index,:)
                bar2(i)=index;
            end
        end
end

code1=['AACC';'AGAG';'CAGT';'GAAG';'GAGA';'GTGT';'TAGC';'TGGT';];
bar1=zeros(size(lines,1),1);
for i = 1:size(lines,1)
    checkcode=lines(i,1:4);
        for index=1:size(code1,1)
            if checkcode==code1(index,:)
                bar1(i)=index;
            end
        end
end

validbar=bar1.*bar2.*bar3.*bar4.*bar5.*prod(UniqueSeq,2);
lines=lines(validbar>0);
bar1=bar1(validbar>0);
bar2=bar2(validbar>0);
bar3=bar3(validbar>0);
bar4=bar4(validbar>0);
bar5=bar5(validbar>0);
UniqueSeq=UniqueSeq(validbar>0,:);

identifyUnique=zeros(size(lines,1),1);
for i=1:size(lines,1)
    dummy=0;
    for j=1:12
    dummy=dummy+(UniqueSeq(i,j)-1)*4^(12-j);
    end
    identifyUnique(i)=dummy+1;
end

occUnique=zeros(1,4^12);
for i=1:size(identifyUnique,1)
    occUnique(identifyUnique(i))=occUnique(identifyUnique(i))+1;
end

%%

nummutlong=[0,1,1,2,1,2,2,3];
nummutshort=[0,1];

totalmut=zeros(size(lines,1),1);
identifybar=zeros(size(lines,1),1);
for i=1:size(lines,1)
    totalmut(i)=nummutlong(bar1(i))+nummutlong(bar2(i))+nummutlong(bar3(i))+nummutlong(bar4(i))+nummutshort(bar5(i));
    identifybar(i)=(bar5(i)-1)*4096+(bar4(i)-1)*512+(bar3(i)-1)*64+(bar2(i)-1)*8+(bar1(i)-1)+1;
end

occbar=zeros(1,2^13);
for i=1:size(identifybar,1)
    occbar(identifybar(i))=occbar(identifybar(i))+1;
end

%%


for i=1:2^N
    barindices = find(identifybar==i);
    if isempty(barindices) 
        uniquebardiv = [];
        uniquebarcount = 0;
    else uniquebarlist = identifyUnique(barindices);
        [uniquebardiv, ~, IC] = unique(uniquebarlist);
        uniquebarcount = hist(IC, size(uniquebardiv,1));
    end
    genotype(i).pool(fileindex).uniquebars = uniquebardiv;
    genotype(i).pool(fileindex).uniquebarcount = uniquebarcount;
    genotype(i).pool(fileindex).totalcount = occbar(i);
end
