# Supplementary material for: Learning the pattern of epistasis linking genotype and phenotype in a protein
Source: Nat Commun. 2019 Sep 16;10:4213. doi: 10.1038/s41467-019-12130-8 (PMC6746860; doi:10.1038/s41467-019-12130-8)
Supplement: Supplementary file 4 — Supplementary Software 1 [file 41467_2019_12130_MOESM4_ESM.zip › Poelwijk_Scripts/processLINES.m]

function qualarray = processLINES(lines,quality,threshold)
% this function locates the uniqueness bar code and checks if each read
% base has Qscore > quality
numlines=size(lines,1);
qualarray=ones(numlines,3);
for i=1:numlines
    strloc=strfind(lines(i,:),'TTACCATCACTTGG');
    quallett=quality(i,strloc+46:strloc+57);
    qualarray(i,1)=sum(double(quallett))-12*64;
    qualarray(i,2)=min(double(quallett))-64;
    if qualarray(i,2) < threshold
        qualarray(i,3)=0;
    end
end
