# Supplementary material for: Learning the pattern of epistasis linking genotype and phenotype in a protein
Source: Nat Commun. 2019 Sep 16;10:4213. doi: 10.1038/s41467-019-12130-8 (PMC6746860; doi:10.1038/s41467-019-12130-8)
Supplement: Supplementary file 4 — Supplementary Software 1 [file 41467_2019_12130_MOESM4_ESM.zip › Poelwijk_Scripts/scriptBars2Brightness.m]

%% Computational Analysis "Learning the pattern of epistasis linking genotype and phenotype in a protein"

% This is the script processing the extracted bar codes up to the brightness data 
% Parts:
% - Load the data and process the extracted barcodes into counts
% - Error correction based on the uniqueness bar codes
% - Normalization of the two color channels based on their relative brightnesses
% - Linear-nonlinear optimization of the data to minimize trivial, overall, nonlinearities
% - Add pseudocounts of the order of the noise to the zero value phenotypes 

clear
close all

%% Load the data and process the extracted barcodes into counts
fileinfo(1).name = 'fpred_with_bars.txt';
fileinfo(2).name = 'fpblue_with_bars.txt';
fileinfo(3).name = 'fpinput_with_bars.txt';

procchunk=500000;
GenoCounts = mineBars(fileinfo,procchunk);

%% Error correction based on the uniqueness bar codes 

lowZ=-15;
highZ=35;
noiseexp=0.35;

EnrichRaw=FuncCalcEnrich(GenoCounts);
AllInfoRaw=FuncGenotypeStats(GenoCounts);

GenoCountscorr1 = FuncCorrGenotype(GenoCounts,AllInfoRaw,lowZ,highZ); 
Enrichcorr1=FuncCalcEnrich(GenoCountscorr1);
AllInfocorr1=FuncGenotypeStats(GenoCountscorr1); 

GenoCountscorr2 = FuncCorrGenotype(GenoCountscorr1,AllInfocorr1,lowZ,highZ);
Enrichcorr2=FuncCalcEnrich(GenoCountscorr2);
AllInfocorr2=FuncGenotypeStats(GenoCountscorr2);

GenoCountscorr3 = FuncCorrGenotype(GenoCountscorr2,AllInfocorr2,lowZ,highZ);
Enrichcorr3=FuncCalcEnrich(GenoCountscorr3);
AllInfocorr3=FuncGenotypeStats(GenoCountscorr3);

%% Normalization of the two color channels based on their relative brightnesses
% as reported in the literature (see Methods)

EnrichNormed=Enrichcorr3;
EnrichNormed(:,1)=0.1715/(Enrichcorr3(8192,1)/Enrichcorr3(1,2))*EnrichNormed(:,1);

%% Linear-nonlinear optimization of the data to minimize trivial, 
% overall, nonlinearities in the data that appear as epistasis
% see also FJ Poelwijk, Methods in Molecular Biology 1851, pp 123-134
% (2018)

N=13;
optimorder=2;

exparray=0:0.0001:1;
numsteps=numel(exparray);

% Initialization of the epistasis operators and calculation of epistasis
A=fliplr(de2bi(0:2^N-1));
B=sum(A,2);

V=diag((-1).^(B)./(2.^(N-B)));
Vinv=diag((-1).^(B).*(2.^(N-B)));
H=hadamard(2^N);
VH=V*H;
VHinv=1/2^N*H*Vinv;

Q=eye(2^N);
Q(:,B>optimorder)=[];

S=Q*Q';

EnrichNormedCombined=sqrt(EnrichNormed(:,1).^2+EnrichNormed(:,2).^2);

RCompMat=VHinv*S*VH;

sse=zeros(numsteps,1);
sst=zeros(numsteps,1);

% given the simplicity of the transforming function (y'=y^alpha) here we perform
% a scan through alpha rather than an optimization. 
tic;
for i=1:numsteps
    if mod(i,20)==0 
        i 
    end
    
    dataTransformed = EnrichNormedCombined.^exparray(i);
    
    HOMdataEstimate=RCompMat*(dataTransformed);
    
    sse(i)=sum((HOMdataEstimate-dataTransformed).^2);
    sst(i)=2^N*var(dataTransformed);
    
end
toc;

ssrel=sse./sst;
MinExpon=exparray(ssrel==min(ssrel(2:end)));

EnrichNormedScaled=EnrichNormed;
EnrichNormedScaled=EnrichNormedScaled.^MinExpon*max(max(EnrichNormedScaled))^(1-MinExpon);


%% Adding pseudocounts of the order of the noise to the zero value phenotypes

noisefac=0.01;
redcutoff=0.45;
bluecutoff=0.45;

FuncPlot2dimBrightness(EnrichNormedScaled,-.2,2,0,1);

% make fits to the blue and red lobes (mind that for a least squares fit xB
% and yB for the practically vertical blue lobe has to be swapped x <--> y)

yB=EnrichNormedScaled(EnrichNormedScaled(:,2)>bluecutoff&EnrichNormedScaled(:,1)>0,1);
xB=EnrichNormedScaled(EnrichNormedScaled(:,2)>bluecutoff&EnrichNormedScaled(:,1)>0,2);
ppB=polyfit(xB,yB,1);
ppBinv(1)=1/ppB(1);
ppBinv(2)=-ppBinv(1)*ppB(2);  % calculating b from 0=ax+b
ppBinv;
yfitB=polyval(ppBinv,yB);

xR=EnrichNormedScaled(EnrichNormedScaled(:,1)>redcutoff&EnrichNormedScaled(:,2)>0,1);
yR=EnrichNormedScaled(EnrichNormedScaled(:,1)>redcutoff&EnrichNormedScaled(:,2)>0,2);
ppR=polyfit(xR,yR,1);
yfitR=polyval(ppR,xR);

hold on
plot(yB,yfitB,'-r');
plot(xR,yfitR,'-r');
hold off

% calculating the intersection x,y

xcr = (ppR(2)-ppBinv(2))/(ppBinv(1)-ppR(1)); 
ycr = ppBinv(1)*xcr+ppBinv(2);

% designate the populations

RedZeroBlueAboveYcr = EnrichNormedScaled(:,1)==0&EnrichNormedScaled(:,2)>ycr;
RedZeroBlueBelowYcr = EnrichNormedScaled(:,1)==0&EnrichNormedScaled(:,2)<=ycr;
BlueZeroRedAboveXcr = EnrichNormedScaled(:,2)==0&EnrichNormedScaled(:,1)>xcr;
EnrichNormedScaledReg=EnrichNormedScaled;

% scale red zeros, blue highs, to fit line with noise
EnrichNormedScaledReg(RedZeroBlueAboveYcr,1)=ppB(1)*EnrichNormedScaled(RedZeroBlueAboveYcr,2)+ppB(2)+normrnd(0,noisefac,sum(RedZeroBlueAboveYcr),1);

% scale red zeros, blue lows, to intersection of fit lines with noise
EnrichNormedScaledReg(RedZeroBlueBelowYcr,1:2)=repmat([xcr ycr],sum(RedZeroBlueBelowYcr),1)+normrnd(0,noisefac,sum(RedZeroBlueBelowYcr),2);

% scale blue zeros, red highs, to fit line with noise
EnrichNormedScaledReg(BlueZeroRedAboveXcr,2)=ppR(1)*EnrichNormedScaled(BlueZeroRedAboveXcr,1)+ppR(2)+normrnd(0,noisefac,sum(BlueZeroRedAboveXcr),1);

FuncPlot2dimBrightness(EnrichNormedScaledReg,-.2,2,0,2);

% now scaling back and combining channels

EnrichNSRScaledBack=(EnrichNormedScaledReg/max(max(EnrichNormedScaledReg))^(1-MinExpon)).^(1/MinExpon);
EnrichScaledBackRegRBComb=sqrt(EnrichNSRScaledBack(:,1).^2+EnrichNSRScaledBack(:,2).^2);

HOMdata_1dim=EnrichScaledBackRegRBComb.^MinExpon*max(max(EnrichScaledBackRegRBComb))^(1-MinExpon);
HOMdata_2dim=EnrichNormedScaledReg;
%%%%%% save the brightness data

save('BrightnessData.mat', 'HOMdata_1dim','HOMdata_2dim');
