# Supplementary material for: Learning the pattern of epistasis linking genotype and phenotype in a protein
Source: Nat Commun. 2019 Sep 16;10:4213. doi: 10.1038/s41467-019-12130-8 (PMC6746860; doi:10.1038/s41467-019-12130-8)
Supplement: Supplementary file 4 — Supplementary Software 1 [file 41467_2019_12130_MOESM4_ESM.zip › Poelwijk_Scripts/scriptFPAnalysisZ.m]

%% Computational Analysis "Learning the pattern of epistasis linking genotype and phenotype in a protein"

% This is the analysis script of the brightness data 
% Parts:
% - Load the brightness data and plot
% - Initialization of the epistasis operators and calculation of epistasis
% - Fitting distributions of epistasis as a function of order
% - Significant background averaged epistasis terms
% - Reconstructions, part 1: ordered significant background averaged epistatic terms 
% - Reconstructions, part 2: sparsity, bH (background-averaged epistasis)
% - Reconstructions, part 3: reconstruction with terms to second order, bH
% - Reconstructions, part 4: reconstruction with ordered significant values
%   for single-reference epistasis (bG)
% - Reconstructions, part 5: reconstruction with different orders of bH and bG
% - L1 reconstruction
% - Alignment epistasis 1: epistasis and reconstructions using all bright mutants
% - Alignment epistasis 2: reconstructions using subsets of functional mutants
% - Types of epistasis in the landscape
% - Functional connectivity 

clear
close all

%% Load the brightness data (1-dim and 2-dim) and plot
load('BrightnessData.mat');
runname='FPAnalysis';

N=13;
Refnr=1; % Reference genotype for single-reference epistasis; '1' is WT blue 

figure() 
set(gcf,'Color','w','name','Figure 1C','numbertitle','off')
histogram(HOMdata_1dim,100,'FaceColor',[0 0 0]);
title('Figure 1C: Distribution of phenotypes for all 8192 variants');
xlim([0.15 1.8]);
ylim([0 1000]);
xlabel('number','Interpreter','latex');
ylabel('y (a.u.)','Interpreter','latex');


%% Initialization of the epistasis operators and calculation of epistasis

% auxiliary vectors
A=fliplr(de2bi(0:2^N-1)); % genotypes
B=sum(A,2);               % vector designating epistatic orders

% the transformation matrices
if ~exist('V','var') || ~exist('H','var') || ~exist('VH','var') || ~exist('iV','var') || ~exist('iHiV','var') || ~exist('X','var') || ~exist('G','var')
    X=1;
    for i=1:N
        X = [X zeros(2^(i-1),2^(i-1)); X X];
    end
    G=1;
    for i=1:N
        G = [G zeros(2^(i-1),2^(i-1)); -G G];
    end
    V=diag((-1).^(B)./(2.^(N-B)));   % weight matrix
    H=hadamard(2^N);                 % Hadamard matrix
    VH=V*H;                          % background-averaged epistasis matrix
    iV=diag((-1).^(B).*(2.^(N-B)));  % inverse weigth matrix
    iHiV=1/2^N*H*iV;                 % inverse matrix for background-averaged epistasis 
end

% epistasis calculations
bH=VH*HOMdata_1dim;                          % background-averaged epistasis (bH)

HOMdataDiffWT=FuncNewWT(HOMdata_1dim,Refnr); % reorder data given the reference genotype
bG=G*HOMdataDiffWT;                     % single-reference epistasis with reference Refnr (bG) 

%% Fitting distributions of epistasis as a function of order

% We fit the distributions of epistasis to a single Guassian to examine the
% standard deviation as a function of order. The goal here is to study how
% noise propagates in our measurements as order of epistasis increases. For 
% intermediate orders we the standard deviations to an exponential function 
% (for low orders, the actual epistatic contributions (non-noise) make that 
% the Gaussian fit is not noise, and for high orders the number of terms is 
% low, which precludes a accurate fit). 

FitOrders=6:10;
nbins=[5,10,50,200,300,400,200,150,100,70,50,30,10,5];
figure()
set(gcf,'Color','w','name','Figure S5A','numbertitle','off', 'Position', [800 10 500 1400]);
suptitle('Figure S5A: Distribution of epistatic terms per order');
for i=0:N
    [orderbH(i+1).nelements,orderbH(i+1).centers] = hist(bH(B==i),nbins(i+1));
    [coeffs(i+1,:),errsize(i+1,:)]=FitGaussian(orderbH(i+1).centers,orderbH(i+1).nelements);
    if i>0 && i<11
        subplot(10,1,i);
        bar(orderbH(i+1).centers,orderbH(i+1).nelements,'k');
        grid on 
        xlim([-1 1]);
        ylim([0 1.1*max(orderbH(i+1).nelements)]);
        hold on
        xs=[-1:.01:1];
        plot(xs,coeffs(i+1,1)*exp(-.5*(xs/coeffs(i+1,2)).^2),'-r');
        hold off
    end
end

[pp, gof]=FuncFitPoly(FitOrders,log10(coeffs(FitOrders+1,2))',1);
slopeF=exp(log(10)*pp(1));
interceptF=exp(log(10)*pp(2));

h_scaling=figure(); % here we show widths for orders 2 to 11 only because Gaussian fit histogram with few terms (orders 0, 1, 12, 13) is unreliable; for the analysis we only use orders 6 to 10.
set(gcf,'Color','w','name','Figure S5B','numbertitle','off');
scatter(2:10,coeffs(3:11,2),'ko','MarkerFaceColor','b','SizeData',100);
title('Figure S5B: Gaussian widths of epistatic terms per order');
set(gca,'yscale','log');
xlim([1 10.9]);
ylim([0.001 1]); 
grid on
hold on;
plot(1.5:10.5,exp(log(10)*polyval(pp,1.5:10.5)),'-r','LineWidth',2);
hold off
disp(['The scaling of std with order is: ' num2str(slopeF)]);

% So, the scaling is close to what we expect for the way noise increases in
% computing higher order epistases from ideal experimental data in which
% the percent error is the same for each measurement.

%% Significant background averaged epistasis terms
% Based on the level of noise, we set significance thresholds for the
% epistatic contributions and determine which are the significant terms 

Plevel=0.01;

for i=0:N
    ScorrP(i+1,1)=(1-Plevel)^(1/nchoosek(N,i));
    ScorrP(i+1,2)=sqrt(2)*erfinv(ScorrP(i+1,1));
end

for i=0:N
    SignifLevels(i+1)=ScorrP(i+1,2)*interceptF*2^i;
end
SignifLevels=SignifLevels';

SignifContrib=[];
for i=0:N
    SignifContrib=[SignifContrib; A(((abs(bH)>SignifLevels(i+1)).*(B==i))>.5,:)];
end

clearvars SignifTerms SignifTermsSort
SignifTerms(N+1).list=[]; 
SignifTerms(N+1).values=[];
SignifTerms(N+1).termnums=[];
SignifTermsSort(N+1).list=[]; 
SignifTermsSort(N+1).values=[];
SignifTermsSort(N+1).termnums=[];
for i=1:size(SignifContrib,1)
    numpos=sum(SignifContrib(i,:));
    if numpos == 0
        SignifTerms(1).list=0;
        SignifTerms(1).values=bH(1);
        SignifTerms(1).termnums=1;
    else
        SignifTerms(numpos+1).termnums=[SignifTerms(numpos+1).termnums; geno2num(SignifContrib(i,:))];
        SignifTerms(numpos+1).list=[SignifTerms(numpos+1).list; find(SignifContrib(i,:)>.5)];
        SignifTerms(numpos+1).values=[SignifTerms(numpos+1).values; bH(bin2dec(num2str(SignifContrib(i,:)))+1)];
    end
end
for i=1:N+1
    [SignifTermsSort(i).values,I]=sort(abs(SignifTerms(i).values),'descend');
    SignifTermsSort(i).list=SignifTerms(i).list(I,:);
    SignifTermsSort(i).termnums=SignifTerms(i).termnums(I,:);
end
numSignifTerms=zeros(N+1,1);
numSignifTermsNorm=zeros(N+1,1);
for i=1:N+1
    numSignifTerms(i)=numel(SignifTermsSort(i).values);
    numSignifTermsNorm(i)=numSignifTerms(i)/nchoosek(N,i-1);
end
SignTerms=sum(numSignifTerms);

figure()
set(gcf,'Color','w','name','Figure 2E','numbertitle','off');
bar(0:N,numSignifTerms,'k');
title('Figure 2E: Number of significant epistatic terms per order');
axis([0 12.5 0 100]);
grid on
xlabel('epistasis order','Interpreter','latex');
ylabel('number of terms','Interpreter','latex');


%% Reconstructions, part 1: ordered significant background averaged epistatic terms 
% Here we determine in which significant epistatic terms has the largest
% effect on the goodness of fit between de data and the reconstructed data

tic;
AllSignifTerms=[];
for i=1:N+1
    AllSignifTerms=[AllSignifTerms; SignifTermsSort(i).termnums];
end
AllSignifTermsSort=sort(AllSignifTerms,'ascend');
totSignifTerms=numel(AllSignifTerms);

GoP_bH=zeros(totSignifTerms,1); 
GoF_bH=zeros(totSignifTerms,1);

considerSignifTerms=AllSignifTermsSort;
doneSignifTerms_bH=[];
for i=1:totSignifTerms
    GoPTest=zeros(numel(considerSignifTerms),1);
    for j=1:numel(considerSignifTerms)
        bHValsSign=zeros(2^N,1);
        bHValsSign([doneSignifTerms_bH considerSignifTerms(j)])=bH([doneSignifTerms_bH considerSignifTerms(j)]);
        HOMdataRecon=iHiV*bHValsSign;
        GoPTest(j) = FuncGoP(HOMdata_1dim,HOMdataRecon);
    end
    dumindex=find(GoPTest==max(GoPTest),1,'first');
    GoP_bH(i)=GoPTest(dumindex);
    GoF_bH(i)=2-1/GoP_bH(i);
    doneSignifTerms_bH=[doneSignifTerms_bH considerSignifTerms(dumindex)];
    considerSignifTerms(dumindex)=[];
    disp(['Getting ordered significant terms, iteration ',num2str(i),' of ',num2str(totSignifTerms)]);
end
toc;

orderContribs=B(doneSignifTerms_bH);
colorplotnr=50;
sphereradius=0.6;
plotaspectratio=2;
colorplotGoFdata=zeros(colorplotnr,3);
colorplotGoFdata(1:colorplotnr,1)=1:colorplotnr;
colorplotGoFdata(1:colorplotnr,2)=GoF_bH(1:colorplotnr);
colorplotGoFdata(1:colorplotnr,3)=orderContribs(1:colorplotnr);
ordercolor=zeros(6,3);
ordercolor(1,:)=[0 0 0]; % black
ordercolor(2,:)=[1 0.1 0]; % red
ordercolor(3,:)=[1 0.6 0.1]; % yellow
ordercolor(4,:)=[0.05 0.7 0.05]; % green
ordercolor(5,:)=[0.3 0.4 1]; % blue
ordercolor(6,:)=[0.7 0.1 0.6]; % purple
ordercolor(7,:)=[0.7 0.7 0.7]; % grey

figure() 
set(gcf,'Color','w','name','Figure 3B','numbertitle','off')
plot(colorplotGoFdata(:,1),colorplotGoFdata(:,2),'-k')
title('Figure 3B: Goodness-of-fit as function of included epistatic terms');
set(gca,'XTick',[0:10:50],'YTick',[0:.2:1],'LineWidth', 1,'box','off');
hold on
xrange=[0 floor(1.08*colorplotnr)];
yrange=[-0.05 1];
yradiusratio=(yrange(2)-yrange(1))/(xrange(2)-xrange(1));
for i=1:size(colorplotGoFdata,1)
    filledOval([colorplotGoFdata(i,1) colorplotGoFdata(i,2)],sphereradius,sphereradius*yradiusratio*plotaspectratio,1000,ordercolor(colorplotGoFdata(i,3)+1,:));
end
axis([xrange yrange]);
pbaspect([plotaspectratio 1 1]);
xlabel('number of ordered epistatic terms','Interpreter','latex');
ylabel('goodness of fit (R$$^2$$)','Interpreter','latex');
grid on;
hold off


%% Reconstructions, part 2: sparsity, bH (background-averaged epistasis)
% Here we reconstruct the data using even smaller subsets of the epistatic
% terms

plotnumContribs=[48 81 SignTerms];
bHValsSign=zeros(2^N,numel(plotnumContribs));
HOMdataRecon_bH=zeros(2^N,numel(plotnumContribs));
for i=1:numel(plotnumContribs)
    bHValsSign(doneSignifTerms_bH(1:plotnumContribs(i)),i)=bH(doneSignifTerms_bH(1:plotnumContribs(i)));
    HOMdataRecon_bH(:,i)=iHiV*bHValsSign(:,i);
    tempGoF(i)=FuncGoF(HOMdata_1dim,HOMdataRecon_bH(:,i));
end

figure()
set(gcf,'Color','w','name','Figure 3D, 3C, 3A','numbertitle','off','Position', [800 300 1000 400])
suptitle('Figures 3D, 3C, 3A: Phenotype reconstruction with limited number of terms');
for i=1:numel(plotnumContribs)
    subplot(1,3,i)
    daspect([1 1 1]);
    scatter(HOMdata_1dim,HOMdataRecon_bH(:,i),10,'k','filled');
    grid on
    xlabel('\^{y} (measured, a.u.)','Interpreter','latex');
    ylabel('\^{y} (reconstructed, a.u.)','Interpreter','latex');
    axis square;
    hold on
    line([0 2],[0 2],'Color','red','LineStyle','--');
    hold off
end


%% Reconstructions, part 3: reconstruction with terms to second order, bH
% Here we demonstrate reconstruction of the data using only second-order terms

bH2=zeros(2^N,1);
bH2(B<=2)=bH(B<=2);
HOMdataRecon_bH2=iHiV*bH2;

figure() 
set(gcf,'Color','w','name','Figure 3E','numbertitle','off')
daspect([1 1 1]);
scatter(HOMdata_1dim,HOMdataRecon_bH2,10,'k','filled');
title('Figure 3E: Phenotype reconstruction with second order terms');
grid on
xlabel('\^{y} (measured, a.u.)','Interpreter','latex');
ylabel('\^{y} (reconstructed, a.u.)','Interpreter','latex');
hold on
line([0 2],[0 2],'Color','red','LineStyle','--');
hold off

save([runname,'_after3.mat']);

%% Reconstructions, part 4: reconstruction with ordered significant values for single-reference epistasis (bG)
% Performing a reconstruction for single-reference epistasis for WT blue and for a
% number of random reference genotypes, fully analogous to reconstruction using the 
% background-averaged epistasis in Reconstructions, part1 & 2; here we will reconstruct with all 
% obtained terms. For code readability of this section, we relayed the calculation to a function
% FuncOrderedSignif_bG.

refgenotypes = [1;379;1340;2219;2327;4366;4955;5232;6426;7643];
titles = {'1';'379';'1330';'2219';'2327';'4366';'4955';'5232';'6426';'7643'};

FitOrders=6:10;
Plevel=0.01;

HOMdataRecon_bG=zeros(2^N,numel(refgenotypes));
for i=10:numel(refgenotypes)
    tic;
    HOMdataDiffWT=FuncNewWT(HOMdata_1dim,refgenotypes(i));
    bG=G*HOMdataDiffWT;
    [doneSignifTerms_bG,GoF_bG]=FuncOrderedSignif_bG(HOMdataDiffWT,bG,X,FitOrders,Plevel);
    bGValsSign=zeros(2^N,1);
    bGValsSign(doneSignifTerms_bG)=bG(doneSignifTerms_bG);
    HOMdataRecon_bG(:,i)=X*bGValsSign;
    disp(['Finding ordered significant single-ref epistatic terms and reconstruction; done ',num2str(i),' out of ',num2str(numel(refgenotypes))]);
    toc;
end

figure() % reconstruction with WT blue as the reference genotypes
set(gcf,'Color','w','name','Figure 3F','numbertitle','off')
daspect([1 1 1]);
scatter(HOMdata_1dim,HOMdataRecon_bG(:,1),10,'k','MarkerFaceColor','k');
grid on
title('Figure 3F: Phenotype reconstruction with single-reference epistasis');
xlabel('\^{y} (measured, a.u.)','Interpreter','latex');
ylabel('\^{y} (reconstructed, a.u.)','Interpreter','latex');
tempGoF=FuncGoF(HOMdata_1dim,HOMdataRecon_bG(:,1));


figure() % reconstructions with other random reference genotypes 
set(gcf,'Color','w','name','Ad figure 3F, other random genotypes','numbertitle','off')
for i=2:numel(refgenotypes)
    subplot(3,3,i-1)
    HOMdataDiffWT=FuncNewWT(HOMdata_1dim,refgenotypes(i));
    scatter(HOMdataDiffWT,HOMdataRecon_bG(:,i),10,'k');
    grid on;
    title(['single ref (',titles{i},')']);
    xlabel('\^{y} (measured, a.u.)','Interpreter','latex');
    ylabel('\^{y} (reconstructed, a.u.)','Interpreter','latex');
end

save([runname,'_after4.mat']);

%% Reconstructions part 5: reconstruction with different orders of bH and bG
% Here we reconstruct the data using all epistatic terms up to a certain
% order, and compare background-averaged epistasis and single-reference
% epistasis.

numgenotypes=10;
WTnr=randsample(2^N,numgenotypes);
GoP_bG=zeros(N+1,numgenotypes);
for m=1:numgenotypes
    tic;
    HOMdataDiffWT=FuncNewWT(HOMdata_1dim,WTnr(m));
    bG=G*HOMdataDiffWT;
    for i=0:N
        disp(['geno, order = ',num2str(m),', ',num2str(i)]);
        bGrecon=bG;
        bGrecon(B>i,:)=0;
        HOMdataRecon=X*bGrecon;
        GoP_bG(i+1,m)=FuncGoP(HOMdataDiffWT,HOMdataRecon);
    end
    toc;
end
GoP_bG_mean=mean(GoP_bG,2);
varGoP_bG=var(GoP_bG,1,2);

GoF_bH=zeros(N+1,1);
GoP_bH=zeros(N+1,1);
bH=VH*HOMdata_1dim;
for i=0:N
    disp(['geno, order = ',num2str(i)]);
    bHrecon=bH;
    bHrecon(B>i,:)=0;
    HOMdataRecon=iHiV*bHrecon;
    GoP_bH(i+1)=FuncGoP(HOMdata_1dim,HOMdataRecon);
end

figure()
set(gcf,'Color','w','name','Figure S8','numbertitle','off')
errorbar(0:N,GoP_bG_mean,sqrt(varGoP_bG),'-ob');
hold on
plot(0:N,GoP_bH,'-or');
hold off
axis([-0.5,N+1,0,1.1])
xlabel('order of included terms');
ylabel('goodness of prediction');
title('GoP for bG and bH as function of included order');


%% L1 reconstruction
% Here we use random subsets of mutants to determine the epistatic
% contributions and predict the phenotypes for all mutants. We compare both
% the obtained epistatic terms themselves with the actual terms, as well as 
% the predicted phenotypes with the actual phenotypes.
% These calculations take a long time.

% In order to run this part: download the yall1 solver from http://yall1.blogs.rice.edu/
% and install in directory ./Optimization/


nummuts=[50 100*(1:20)];
loc500=find(nummuts==500);
loc900=find(nummuts==900);
Nnummuts=numel(nummuts);
lambda=0.25;
quiet=0;
iterate=100;

plotnumContribs=[48 81 SignTerms];
opts.weights=1;
opts.tol=1e-3;
opts.rho=lambda/2;

%%%%%% estimates using compressed sensing
t1=clock;
bHreconStore=zeros(2^N,Nnummuts,iterate);
HOMdataReconStore=zeros(2^N,Nnummuts,iterate);

for i=1:Nnummuts
    for j=1:iterate
        disp(['Generation. nummuts = ',num2str(nummuts(i)),', iteration ',num2str(j)]);
        pickmut=sort(randsample(1:2^N,nummuts(i)),'ascend');
        tic;
        bHreconStore(:,i,j)=FunYALLonbHx(HOMdata_1dim(pickmut),pickmut,iHiV,opts);
        HOMdataReconStore(:,i,j)=iHiV*bHreconStore(:,i,j);
        toc;
    end
end
t2=clock;
totaltime=etime(t2,t1);

% Analysis, comparison of epistatic terms measured and reconstructed
bHcorr=zeros(Nnummuts,iterate,3);
for i=1:Nnummuts
    for j=1:iterate
        disp(['Analysis. i = ',num2str(i),', j = ',num2str(j)]);
        for k=1:numel(plotnumContribs)
            bHcorr(i,j,k)=FuncGoF(bH(doneSignifTerms_bH(1:plotnumContribs(k))),bHreconStore(doneSignifTerms_bH(1:plotnumContribs(k)),i,j));
        end
    end
    bHcorrAve(i,:)=mean(bHcorr(i,:,:),2);
    bHcorrVar(i,:)=var(bHcorr(i,:,:),1,2);
end

% Analysis, comparison data measured and reconstructed
HOMdataReconcorr=zeros(Nnummuts,iterate,3);
for i=1:Nnummuts
    for j=1:iterate
        for k=1:numel(plotnumContribs)
            bHreconTest=zeros(2^N,1);
            bHreconTest(doneSignifTerms_bH(1:plotnumContribs(k)))=bHreconStore(doneSignifTerms_bH(1:plotnumContribs(k)),i,j);
            HOMdataReconcorr(i,j,k)=FuncGoF(HOMdata_1dim,iHiV*bHreconTest);
        end
    end
    HOMdataReconcorrAve(i,:)=mean(HOMdataReconcorr(i,:,:),2);
    HOMdataReconcorrVar(i,:)=var(HOMdataReconcorr(i,:,:),1,2);
end

figure() 
set(gcf,'Color','w','name','Figure 4A, 4B, 4C, 4D','numbertitle','off', 'Position', [800 250 800 800])
suptitle('Figures 4A, 4B, 4C, 4D: Reconstruction using compressed sensing');
subplot(2,2,1)
scatter(bH(doneSignifTerms_bH(1:81)),bHreconStore(doneSignifTerms_bH(1:81),loc900,1),20,'ko','MarkerFaceColor','k');
xlim([-0.4 1.2]);
ylim([-0.4 1.2]);
axis square
xlabel('$$\bar{\omega}$$ (measured, a.u.)','Interpreter','latex');
ylabel('$$\hat{\omega}$$ (reconstructed, a.u.)','Interpreter','latex');
hold on
line([-0.4 1.2],[-0.4 1.2],'Color','red','LineStyle','--');
hold off
grid on
subplot(2,2,2)
plotRecon=zeros(2^N,1);
plotRecon(doneSignifTerms_bH(1:81))=bHreconStore(doneSignifTerms_bH(1:81),loc900,1);
scatter(HOMdata_1dim, iHiV*plotRecon,10,'k','filled');
xlabel('\^{y} (measured, a.u.)','Interpreter','latex');
ylabel('\^{y} (reconstructed, a.u.)','Interpreter','latex');
axis square
hold on
line([0 2],[0 2],'Color','red','LineStyle','--');
hold off
grid on
subplot(2,2,3)
scatter(bH(doneSignifTerms_bH(1:81)),bHreconStore(doneSignifTerms_bH(1:81),loc500,1),20,'ko','MarkerFaceColor','k');
xlabel('$$\bar{\omega}$$ (measured, a.u.)','Interpreter','latex');
ylabel('$$\hat{\omega}$$ (reconstructed, a.u.)','Interpreter','latex');
xlim([-0.4 1.2]);
ylim([-0.4 1.2]);
axis square
hold on
line([-0.4 1.2],[-0.4 1.2],'Color','red','LineStyle','--');
hold off
grid on
subplot(2,2,4)
plotRecon=zeros(2^N,1);
plotRecon(doneSignifTerms_bH(1:81))=bHreconStore(doneSignifTerms_bH(1:81),loc500,1);
scatter(HOMdata_1dim, iHiV*plotRecon,10,'k','filled');
xlabel('\^{y} (measured, a.u.)','Interpreter','latex');
ylabel('\^{y} (reconstructed, a.u.)','Interpreter','latex');
grid on
axis square
hold on
line([0 2],[0 2],'Color','red','LineStyle','--');
hold off

figure() 
set(gcf,'Color','w','name','Figure 4E','numbertitle','off')
e1=errorbar(nummuts,HOMdataReconcorrAve(:,2),sqrt(HOMdataReconcorrVar(:,2)),'LineWidth',1);
e1.Marker = 'o';
e1.MarkerSize = 8;
e1.Color = 'black';
e1.MarkerFaceColor = 'blue';
e1.MarkerEdgeColor = 'black';
xlim([0 2100]);
ylim([0.7 1]);
hold on
e2=errorbar(nummuts,HOMdataReconcorrAve(:,3),sqrt(HOMdataReconcorrVar(:,3)),'LineWidth',1);
e2.Marker = 'o';
e2.MarkerSize = 8;
e2.Color = 'black';
e2.MarkerFaceColor = 'red';
e2.MarkerEdgeColor = 'black';
hold off
title('Figure 4E: Phenotype prediction, goodness-of-fit for subsets of mutants');
grid on
xlabel('number of mutants','Interpreter','latex');
ylabel('GoF R$$^2$$ to measured data','Interpreter','latex');

save([runname,'_afterL1.mat']);

%% Alignment epistasis 1: epistasis and reconstructions using all bright mutants
% Here we calculate epistasis from the alignment of functional mutants and
% compare to the calculated background averaged epistais.

C_thresh=HOMdata_2dim(2^N,1)-0.00001; % threshold is value for WT red
FuncMuts=find(HOMdata_1dim>C_thresh);

spA=A(FuncMuts,:);  % alignment of functional mutants in +1/-1
spA(spA==0)=-1;

bHalgn=numel(FuncMuts)/2^N*bHbinVect(spA);
bHalgn(1)=bH(1);
bHalgn_recon=bHalgn;
bHalgn_recon(B>2)=0;
HOMrecon_algn=iHiV*bHalgn_recon;

figure() 
set(gcf,'Color','w','name','Figure 5B','numbertitle','off')
scatter(bH(B>0 & B<3),bHalgn(B>0 & B<3),20,'ko','MarkerFaceColor','k');
hold on
line([-0.4 1.2],[-0.4 1.2],'Color','red','LineStyle','--');
hold off
axis([-0.4 1.2 -0.4 1.2]);
title('Figure 5B: Comparison of first- and second order terms');
xlabel('$$\omega_1$$,$$\omega_2$$ (measured, a.u.)','Interpreter','latex');
ylabel('$$\phi_i$$, $$\phi_{ij}$$ (alignment, a.u.)','Interpreter','latex');
grid on
tempGoF=FuncGoF(bH(B>0 & B<3),bHalgn(B>0 & B<3));

figure()
set(gcf,'Color','w','name','Figure 5C','numbertitle','off')
scatter(HOMdata_1dim, HOMrecon_algn,10,'k','filled');
title('Figure 5C: Phenotypic reconstruction with alignment terms');
xlabel('\^{y} (measured, a.u.)','Interpreter','latex');
ylabel('\^{y} (reconstructed, a.u.)','Interpreter','latex');
grid on
hold on
line([0 2],[0 2],'Color','red','LineStyle','--');
grid on
axis square
axis([0 2 0 2]);
tempGoF=FuncGoF(HOMdata_1dim, HOMrecon_algn);


%% Alignment epistasis 2: reconstructions using subsets of functional mutants
% Here we calculate epistasis from sub-alignments of functional mutants and
% compare to the calculated background averaged epistais.

spA_full=A(FuncMuts,:);
numsel=[50 100*(1:20)];
for n=1:numel(numsel)
    for m=1:30
        spA=spA_full(randperm(numel(FuncMuts),numsel(n)),:);
        spA(spA==0)=-1;
        
        bHalgn=numel(FuncMuts)/2^N*bHbinVect(spA);
        bHalgn(1)=bH(1);
        bHalgn_recon=bHalgn;
        bHalgn_recon(B>2)=0;
        
        HOMrecon_algn=iHiV*bHalgn_recon;
        gof_tmp(m)=FuncGoF(HOMdata_1dim,HOMrecon_algn);
    end
    gofaln(n)=mean(gof_tmp);
    sd_gofaln(n)=std(gof_tmp);
end

figure() 
set(gcf,'Color','w','name','Figure S10','numbertitle','off')
errorbar(numsel,gofaln,sd_gofaln,'o-k','MarkerFaceColor','k');
grid on
xlim([0 2000]);
ylim([0 0.85]);
title('Figure S10: Phenotype prediction from alignment statistics');
xlabel('number of mutants','Interpreter','latex');
ylabel('GoF R$$^2$$ to measured data','Interpreter','latex');

spA_full=A(FuncMuts,:);
spA=spA_full(randperm(numel(FuncMuts),500),:);
spA(spA==0)=-1;
bHalgn=numel(FuncMuts)/2^N*bHbinVect(spA);
bHalgn(1)=bH(1);
bHalgn_recon=bHalgn;
bHalgn_recon(B>2)=0;
HOMrecon_algn=iHiV*bHalgn_recon;
tempGoF=FuncGoF(HOMdata_1dim,HOMrecon_algn);
        
figure() 
set(gcf,'Color','w','name','Figure S10 inset','numbertitle','off')
scatter(HOMdata_1dim,HOMrecon_algn,'.k');
xlabel('\^{y} (measured, a.u.)','Interpreter','latex');
ylabel('\^{y} (reconstructed, a.u.)','Interpreter','latex');
hold on
line([0 2],[0 2],'Color','red','LineStyle','--');
grid on
title('Figure S10 inset: Phenotype prediction, one instance sampling 500 mutants');
axis square
axis([0 2 0 2]);

%% Types of epistasis in the landscape
% Here we determine which types of 2-way epistasis the fitness landscape
% contains

bgs=fliplr(de2bi(0:2^(N-2)-1,N-2));
EpistasisVal=zeros(N*(N-1)/2,2^(N-2));
EpistasisType=zeros(N*(N-1)/2,2^(N-2));
tic;
counter=0;
for i=N-1:-1:1
    for j=N:-1:i+1
        counter=counter+1;
        mask=1:N;
        mask([i,j])=[];
        for k=1:2^(N-2)
            genoall=zeros(1,13);
            genoall(mask)=bgs(k,:);
            geno11=genoall;
            geno01=genoall;
            geno10=genoall;
            geno00=genoall;
            geno11([i,j])=[1,1];
            geno01([i,j])=[0,1];
            geno10([i,j])=[1,0];
            geno00([i,j])=[0,0];
            Fit11=HOMdata_1dim(bin2dec(num2str(geno11))+1);
            Fit01=HOMdata_1dim(bin2dec(num2str(geno01))+1);
            Fit10=HOMdata_1dim(bin2dec(num2str(geno10))+1);
            Fit00=HOMdata_1dim(bin2dec(num2str(geno00))+1);
            EpistasisVal(counter,k)=Fit11-Fit01-Fit10+Fit00;
            if abs(EpistasisVal(counter,k))<0.03 %is around significance level for 2-way (get from peak width analysis)
                EpistasisType(counter,k)=0;
            else
                absdiff1=abs(Fit01-Fit00+Fit11-Fit10);
                absdiff2=abs(Fit10-Fit00+Fit11-Fit01);
                testsum1=absdiff1-abs(Fit01-Fit00)-abs(Fit11-Fit10);
                testsum2=absdiff2-abs(Fit10-Fit00)-abs(Fit11-Fit01);
                if testsum1<0 && testsum2<0 EpistasisType(counter,k)=3; end
                if testsum1<0 && testsum2>-0.0001 EpistasisType(counter,k)=2; end
                if testsum1>-0.0001 && testsum2<0 EpistasisType(counter,k)=2; end
                if testsum1>-0.0001 && testsum2>-0.0001 EpistasisType(counter,k)=1; end
            end
        end
    end
end
toc;   

PredomEpistasis=zeros(4,1);
for i=1:4
    PredomEpistasis(i)=numel(find(EpistasisType==i-1))/(N*(N-1)/2*2^(N-2));
end

C = categorical(EpistasisType(:),[0 1 2 3],{'no epistasis','magnitude','sign','reciprocal sign'});
figure()
set(gcf,'Color','w','name','Figure S11','numbertitle','off')
histogram(C, 'Normalization','probability','BarWidth',0.8,'FaceColor',[0.5 0.5 0.5]);
title('Figure S11: Histogram of types of epistasis');
ylabel('fraction of second order terms','Interpreter','latex');
ylim([0 0.5]);
set(gca,'YTick',[0:0.1:0.5],'box','off');


%% Functional connectivity 
% Here we determine pathways and functional connectivity in the landscape, 
% for phenotypes brighter than a certain threshold. 

[OnPathMuts, GenoNumIntermediates] = FuncPathwayIntermediates(HOMdata_2dim,HOMdata_2dim(2^N,1)-0.00001,1,1,'Figure 6A');
OnPathMutsOrder=zeros(N+1,1);
OnPathMutsOrderFrac=zeros(N+1,1);
for i=0:N
    OnPathMutsOrder(i+1)=sum(OnPathMuts(B==i));
    OnPathMutsOrderFrac(i+1)=sum(OnPathMuts(B==i))/nchoosek(N,i);
end

figure() 
set(gcf,'Color','w','name','Figure 6B','numbertitle','off')
plot(0:N,log10(OnPathMutsOrderFrac),'-k.','MarkerSize',25);
xlabel('mutational step','Interpreter','latex');
ylabel('log(fraction functional)','Interpreter','latex');
grid on
title('Figure 6B: Fraction functional mutants along path');
axis([-0.5 13.5 -2.5 0.25]);

save([runname,'_end.mat']);
