# Supplementary material for: Learning the pattern of epistasis linking genotype and phenotype in a protein
Source: Nat Commun. 2019 Sep 16;10:4213. doi: 10.1038/s41467-019-12130-8 (PMC6746860; doi:10.1038/s41467-019-12130-8)
Supplement: Supplementary file 4 — Supplementary Software 1 [file 41467_2019_12130_MOESM4_ESM.zip › Poelwijk_Scripts/scriptQualUnique.m]

% this script reads the extracted sequence and quality scores and filters
% the uniqueness bar based on a Qscore cutoff
clear all
close all

threshold=30;
fileinfo(1).name = './extrSeqandQual.txt';
procchunk = 500000;

maxlinewidth=100;
lines=zeros(procchunk,maxlinewidth);
quality=zeros(procchunk,maxlinewidth);
Qscore=zeros(1,maxlinewidth);
numrejects=0;
numtotal=0;

for fileindex = 1:size(fileinfo,2)
    fid=fopen(fileinfo(fileindex).name);
    i=1;
    dummy1=fgets(fid);
    dummy1(dummy1==10|dummy1==13)=[];
    dummy2=fgets(fid);
    dummy2(dummy2==10|dummy2==13)=[];
    writefilename=[fileinfo(1).name(1:end-3) 'uninfo.sum.txt'];
    fi2=fopen(writefilename,'w');
    writefilename=[fileinfo(1).name(1:end-3) 'uninfo.min.txt'];
    fi3=fopen(writefilename,'w');
    writefilename=[fileinfo(1).name(1:end-3) 'uninfo.thr.txt'];
    fi4=fopen(writefilename,'w');
    while ~feof(fid)
         lines(i,:)=dummy1(1:maxlinewidth);
         quality(i,:)=dummy2(1:maxlinewidth);
         if mod(i,procchunk)==0
             qualarray=processLINES(lines,quality,threshold);
             numrejects=numrejects+sum(1-qualarray(:,3));
             numtotal=numtotal+size(qualarray,1);
             lines=zeros(procchunk,maxlinewidth);
             quality=zeros(procchunk,maxlinewidth);
             i=0;
             fprintf(fi2,'%d \r\n',qualarray(:,1));
             fprintf(fi3,'%d \r\n',qualarray(:,2));
             fprintf(fi4,'%d \r\n',qualarray(:,3));
         end
         i=i+1;
         dummy1=fgets(fid);
         dummy1(dummy1==10|dummy1==13)=[];
         dummy2=fgets(fid);
         dummy2(dummy2==10|dummy2==13)=[];
    end
    lines(i,:)=dummy1;
    quality(i,:)=dummy2;    
    qualarray=processLINES(lines(1:i,:),quality(1:i,:),threshold);
    numrejects=numrejects+sum(1-qualarray(:,3));
    numtotal=numtotal+size(qualarray,1);
    fprintf(fi2,'%d \r\n',qualarray(:,1));
    fprintf(fi3,'%d \r\n',qualarray(:,2));
    fprintf(fi4,'%d \r\n',qualarray(:,3));
    fclose(fi2);
    fclose(fi3);
    fclose(fi4);
    fclose(fid);
end
disp(['numrejects = ',num2str(numrejects)]);
disp(['numtotal = ',num2str(numtotal)]);
