# Supplementary material for: Learning the pattern of epistasis linking genotype and phenotype in a protein
Source: Nat Commun. 2019 Sep 16;10:4213. doi: 10.1038/s41467-019-12130-8 (PMC6746860; doi:10.1038/s41467-019-12130-8)
Supplement: Supplementary file 5 — Supplementary Data 1 [file 41467_2019_12130_MOESM5_ESM.xlsx]

## Sheet: Sheet1
	General overview construction fragments:
						PflMI		bar	overhang	BsaI	PstI	spacer	BsaI	overhang	coding		PflMI				mutable sites
		part 1:			XXXXXX	CCANNNNNTGG		NNNN	LLLL	NGAGACC	CTGCAG	A	GGTCTCN	PPPP	xxxxxxxxxxxx		CCANNNNNTGG		XXXXXX		N206D, N207K, K231R
						BsaI	overhang	bar	overhang	BsrDI	NdeI	spacer	BsrDI	overhang	coding		BsaI
		part 2:			XXXXXX	GGTCTCN	LLLL	NNNN	OO	CATTGC	CATATG	A	GCAATG	QQ	xxxxxxxxxxxPPPP		NGAGACC		XXXXXX		A172C, A172L,Y197R
						BsrDI	overhang	bar	overhang	BsaI	PstI	spacer	BsaI	overhang	coding		BsrDI
		part 3:			XXXXXX	GCAATG	OO	NNNN	MMMM	NGAGACC	CTGCAG	A	GGTCTCN	KKKK	xxxxxxxxxxxxQQ		CATTGC		XXXXXX		F143S,N158A,S168G
						BsaI	overhang	bar	overhang	BsrDI	NdeI	spacer	BsrDI	overhang	coding		BsaI
		part 4:			XXXXXX	GGTCTCN	MMMM	NNNN	SS	CATTGC	CATATG	A	GCAATG	TT	xxxxxxxxxxxKKKK		NGAGACC		XXXXXX		V45A,L63M,T127P
						BsrDI	overhang	bar	spacer	uniqueness bar		spacer	coding		BsrDI			Fifth part is generated by PCR.
		part 5:			XXXXXX	GCAATG	SS	NN	zz	NNNNNNNNNNNN		zz	xxxxxxxxxxxxTT		CATTGC	XXXXXX					D20N
					PflMI		bar	overhang	BsaI	PstI	spacer	BsaI	overhang	coding		PflMI
	part 1:			XXXXXX	CCANNNNNTGG		NNNN	LLLL	NGAGACC	CTGCAG	A	GGTCTCN	PPPP	xxxxxxxxxxxx		CCANNNNNTGG		XXXXXX		N206D, N207K, K231R
				coding: bps 603-702			CATCAAAGAGGCCAACAACGAAACCTACGTCGAGCAGCACGAGGTGGCAGTGGCCCGTTACTGCGACCTCCCTAGCAAACTGGGGCACCGTCTCAATTAA
		bars:
		AACC		GAGGAGCCATCACTTGGAACCGACAAGAGACCCTGCAGAGGTCTCACATCAAAGAGGCCAACAACGAAACCTACGTCGAGCAGCACGAGGTGGCAGTGGCCCGTTACTGCGACCTCCCTAGCAAACTGGGGCACAAGCTCAATTAACCATCGTTTGGAGGAGG																							FPblock1v1
		AGAG		GAGGAGCCATCACTTGGAGAGGACAAGAGACCCTGCAGAGGTCTCACATCAAAGAGGCCAACAACGAAACCTACGTCGAGCAGCACGAGGTGGCAGTGGCCCGTTACTGCGACCTCCCTAGCAAACTGGGGCACCGTCTCAATTAACCATCGTTTGGAGGAGG																							FPblock1v2
		CAGT		GAGGAGCCATCACTTGGCAGTGACAAGAGACCCTGCAGAGGTCTCACATCAAAGAGGCCAACAAAGAAACCTACGTCGAGCAGCACGAGGTGGCAGTGGCCCGTTACTGCGACCTCCCTAGCAAACTGGGGCACAAGCTCAATTAACCATCGTTTGGAGGAGG																							FPblock1v3
		GAAG		GAGGAGCCATCACTTGGGAAGGACAAGAGACCCTGCAGAGGTCTCACATCAAAGAGGCCAACAAAGAAACCTACGTCGAGCAGCACGAGGTGGCAGTGGCCCGTTACTGCGACCTCCCTAGCAAACTGGGGCACCGTCTCAATTAACCATCGTTTGGAGGAGG																							FPblock1v4
		GAGA		GAGGAGCCATCACTTGGGAGAGACAAGAGACCCTGCAGAGGTCTCACATCAAAGAGGCCGACAACGAAACCTACGTCGAGCAGCACGAGGTGGCAGTGGCCCGTTACTGCGACCTCCCTAGCAAACTGGGGCACAAGCTCAATTAACCATCGTTTGGAGGAGG																							FPblock1v5
		GTGT		GAGGAGCCATCACTTGGGTGTGACAAGAGACCCTGCAGAGGTCTCACATCAAAGAGGCCGACAACGAAACCTACGTCGAGCAGCACGAGGTGGCAGTGGCCCGTTACTGCGACCTCCCTAGCAAACTGGGGCACCGTCTCAATTAACCATCGTTTGGAGGAGG																							FPblock1v6
		TAGC		GAGGAGCCATCACTTGGTAGCGACAAGAGACCCTGCAGAGGTCTCACATCAAAGAGGCCGACAAAGAAACCTACGTCGAGCAGCACGAGGTGGCAGTGGCCCGTTACTGCGACCTCCCTAGCAAACTGGGGCACAAGCTCAATTAACCATCGTTTGGAGGAGG																							FPblock1v7
		TGGT		GAGGAGCCATCACTTGGTGGTGACAAGAGACCCTGCAGAGGTCTCACATCAAAGAGGCCGACAAAGAAACCTACGTCGAGCAGCACGAGGTGGCAGTGGCCCGTTACTGCGACCTCCCTAGCAAACTGGGGCACCGTCTCAATTAACCATCGTTTGGAGGAGG																							FPblock1v8
					BsaI	overhang	bar	overhang	BsrDI	NdeI	spacer	BsrDI	overhang	coding		BsaI
	part 2:			XXXXXX	GGTCTCN	LLLL	NNNN	OO	CATTGC	CATATG	A	GCAATG	QQ	xxxxxxxxxxxPPPP		NGAGACC		XXXXXX		A172C, A172L,Y197R
				coding: bps 508-606			CTGATCGCAAACGCCAAGACCACATATCGCTCCAAGAAACCCGCTAAGAACCTCAAGATGCCTGGCGTCTACTATGTGGACTACCGTCTGGAACGCATC
		bars:
		AACC		GAGGAGGGTCTCAGACAAACCGACATTGCCATATGAGCAATGCTGATCGCAAACGCCAAGACCACATATCGCTCCAAGAAACCCGCTAAGAACCTCAAGATGCCTGGCGTCTACTATGTGGACTACCGTCTGGAACGCATCAGAGACCAGGAGG																						FPblock2v1
		AGAG		GAGGAGGGTCTCAGACAAGAGGACATTGCCATATGAGCAATGCTGATCGCAAACGCCAAGACCACATATCGCTCCAAGAAACCCGCTAAGAACCTCAAGATGCCTGGCGTCTACTATGTGGACCGTCGTCTGGAACGCATCAGAGACCAGGAGG																						FPblock2v2
		CAGT		GAGGAGGGTCTCAGACACAGTGACATTGCCATATGAGCAATGCTGATCGCAAACCTGAAGACCACATATCGCTCCAAGAAACCCGCTAAGAACCTCAAGATGCCTGGCGTCTACTATGTGGACTACCGTCTGGAACGCATCAGAGACCAGGAGG																						FPblock2v3
		GAAG		GAGGAGGGTCTCAGACAGAAGGACATTGCCATATGAGCAATGCTGATCGCAAACCTGAAGACCACATATCGCTCCAAGAAACCCGCTAAGAACCTCAAGATGCCTGGCGTCTACTATGTGGACCGTCGTCTGGAACGCATCAGAGACCAGGAGG																						FPblock2v4
		GAGA		GAGGAGGGTCTCAGACAGAGAGACATTGCCATATGAGCAATGCTGATCTGCAACGCCAAGACCACATATCGCTCCAAGAAACCCGCTAAGAACCTCAAGATGCCTGGCGTCTACTATGTGGACTACCGTCTGGAACGCATCAGAGACCAGGAGG																						FPblock2v5
		GGTT		GAGGAGGGTCTCAGACAGGTTGACATTGCCATATGAGCAATGCTGATCTGCAACGCCAAGACCACATATCGCTCCAAGAAACCCGCTAAGAACCTCAAGATGCCTGGCGTCTACTATGTGGACCGTCGTCTGGAACGCATCAGAGACCAGGAGG																						FPblock2v6
		GTGT		GAGGAGGGTCTCAGACAGTGTGACATTGCCATATGAGCAATGCTGATCTGCAACCTGAAGACCACATATCGCTCCAAGAAACCCGCTAAGAACCTCAAGATGCCTGGCGTCTACTATGTGGACTACCGTCTGGAACGCATCAGAGACCAGGAGG																						FPblock2v7
		TAGC		GAGGAGGGTCTCAGACATAGCGACATTGCCATATGAGCAATGCTGATCTGCAACCTGAAGACCACATATCGCTCCAAGAAACCCGCTAAGAACCTCAAGATGCCTGGCGTCTACTATGTGGACCGTCGTCTGGAACGCATCAGAGACCAGGAGG																						FPblock2v8
					BsrDI	overhang	bar	overhang	BsaI	PstI	spacer	BsaI	overhang	coding		BsrDI
	part 3:			XXXXXX	GCAATG	OO	NNNN	MMMM	NGAGACC	CTGCAG	A	GGTCTCN	KKKK	xxxxxxxxxxxxQQ		CATTGC		XXXXXX		F143S,N158A,S168G
				coding: bps 394-509			GTGATGCAGAAGAAAACACTCGGCTGGGAGGCCTTCACCGAGACGCTGTACCCCGCTGACGGCGGCCTGGAAGGCCGTAACGACATGGCCCTGAAGCTCGTGGGCGGGAGCCATCT
		bars:
		AACC		GAGGAGGCAATGGAAACCGAAGTGAGACCCTGCAGAGGTCTCAGTGATGCAGAAGAAAACACTCGGCTGGGAGGCCTTCACCGAGACGCTGTACCCCGCTGACGGCGGCCTGGAAGGCCGTAACGACATGGCCCTGAAGCTCGTGGGCGGGAGCCATCTCATTGCAGGAGG																								FPblock3v1
		AGAG		GAGGAGGCAATGGAAGAGGAAGTGAGACCCTGCAGAGGTCTCAGTGATGCAGAAGAAAACACTCGGCTGGGAGGCCTTCACCGAGACGCTGTACCCCGCTGACGGCGGCCTGGAAGGCCGTAACGACATGGCCCTGAAGCTCGTGGGCGGGGGCCATCTCATTGCAGGAGG																								FPblock3v2
		CAGT		GAGGAGGCAATGGACAGTGAAGTGAGACCCTGCAGAGGTCTCAGTGATGCAGAAGAAAACACTCGGCTGGGAGGCCTTCACCGAGACGCTGTACCCCGCTGACGGCGGCCTGGAAGGCCGTGCCGACATGGCCCTGAAGCTCGTGGGCGGGAGCCATCTCATTGCAGGAGG																								FPblock3v3
		GACT		GAGGAGGCAATGGAGACTGAAGTGAGACCCTGCAGAGGTCTCAGTGATGCAGAAGAAAACACTCGGCTGGGAGGCCTTCACCGAGACGCTGTACCCCGCTGACGGCGGCCTGGAAGGCCGTGCCGACATGGCCCTGAAGCTCGTGGGCGGGGGCCATCTCATTGCAGGAGG																								FPblock3v4
		GAGA		GAGGAGGCAATGGAGAGAGAAGTGAGACCCTGCAGAGGTCTCAGTGATGCAGAAGAAAACACTCGGCTGGGAGGCCAGCACCGAGACGCTGTACCCCGCTGACGGCGGCCTGGAAGGCCGTAACGACATGGCCCTGAAGCTCGTGGGCGGGAGCCATCTCATTGCAGGAGG																								FPblock3v5
		GGTT		GAGGAGGCAATGGAGGTTGAAGTGAGACCCTGCAGAGGTCTCAGTGATGCAGAAGAAAACACTCGGCTGGGAGGCCAGCACCGAGACGCTGTACCCCGCTGACGGCGGCCTGGAAGGCCGTAACGACATGGCCCTGAAGCTCGTGGGCGGGGGCCATCTCATTGCAGGAGG																								FPblock3v6
		TGAC		GAGGAGGCAATGGATGACGAAGTGAGACCCTGCAGAGGTCTCAGTGATGCAGAAGAAAACACTCGGCTGGGAGGCCAGCACCGAGACGCTGTACCCCGCTGACGGCGGCCTGGAAGGCCGTGCCGACATGGCCCTGAAGCTCGTGGGCGGGAGCCATCTCATTGCAGGAGG																								FPblock3v7
		TGGT		GAGGAGGCAATGGATGGTGAAGTGAGACCCTGCAGAGGTCTCAGTGATGCAGAAGAAAACACTCGGCTGGGAGGCCAGCACCGAGACGCTGTACCCCGCTGACGGCGGCCTGGAAGGCCGTGCCGACATGGCCCTGAAGCTCGTGGGCGGGGGCCATCTCATTGCAGGAGG																								FPblock3v8
					BsaI	overhang	bar	overhang	BsrDI	NdeI	spacer	BsrDI	overhang	coding		BsaI
	part 4:			XXXXXX	GGTCTCN	MMMM	NNNN	SS	CATTGC	CATATG	A	GCAATG	TT	xxxxxxxxxxxKKKK		NGAGACC		XXXXXX		V45A,L63M,T127P
				coding: bps 63-397			CCATCACTTCAAGTGCACATCCGAGGGCGAAGGCAAGCCCTACGAGGGCACCCAGACCATGCGTATCAAGGTGGTCGAGGGCGGCCCTCTCCCCTTCGCCTTCGACATCCTGGCTACTAGCTTCCTCTACGGCAGCAAGACCTTCATCAACCACACCCAGGGCATCCCCGACTTCTTCAAGCAGTCCTTCCCTGAGGGCTTCACATGGGAGCGTGTCACCACATACGAAGACGGGGGCGTGCTGACCGCTACCCAAGACACCAGCCTCCAAGACGGCTGCCTCATCTACAACGTCAAGATCCGTGGGGTGAACTTCACATCCAACGGCCCTGTGA
		bars:
		AACC		GAGGAGGGTCTCAGAAGAACCTGCATTGCCATATGAGCAATGCCATCACTTCAAGTGCACATCCGAGGGCGAAGGCAAGCCCTACGAGGGCACCCAGACCATGCGTATCAAGGTGGTCGAGGGCGGCCCTCTCCCCTTCGCCTTCGACATCCTGGCTACTAGCTTCCTCTACGGCAGCAAGACCTTCATCAACCACACCCAGGGCATCCCCGACTTCTTCAAGCAGTCCTTCCCTGAGGGCTTCACATGGGAGCGTGTCACCACATACGAAGACGGGGGCGTGCTGACCGCTACCCAAGACACCAGCCTCCAAGACGGCTGCCTCATCTACAACGTCAAGATCCGTGGGGTGAACTTCACATCCAACGGCCCTGTGAAGAGACCAGGAGG
		AGAG		GAGGAGGGTCTCAGAAGAGAGTGCATTGCCATATGAGCAATGCCATCACTTCAAGTGCACATCCGAGGGCGAAGGCAAGCCCTACGAGGGCACCCAGACCATGCGTATCAAGGTGGTCGAGGGCGGCCCTCTCCCCTTCGCCTTCGACATCCTGGCTACTAGCTTCCTCTACGGCAGCAAGACCTTCATCAACCACACCCAGGGCATCCCCGACTTCTTCAAGCAGTCCTTCCCTGAGGGCTTCACATGGGAGCGTGTCACCACATACGAAGACGGGGGCGTGCTGACCGCTACCCAAGACACCAGCCTCCAAGACGGCTGCCTCATCTACAACGTCAAGATCCGTGGGGTGAACTTCCCATCCAACGGCCCTGTGAAGAGACCAGGAGG
		CAAC		GAGGAGGGTCTCAGAAGCAACTGCATTGCCATATGAGCAATGCCATCACTTCAAGTGCACATCCGAGGGCGAAGGCAAGCCCTACGAGGGCACCCAGACCATGCGTATCAAGGTGGTCGAGGGCGGCCCTCTCCCCTTCGCCTTCGACATCCTGGCTACTAGCTTCATGTACGGCAGCAAGACCTTCATCAACCACACCCAGGGCATCCCCGACTTCTTCAAGCAGTCCTTCCCTGAGGGCTTCACATGGGAGCGTGTCACCACATACGAAGACGGGGGCGTGCTGACCGCTACCCAAGACACCAGCCTCCAAGACGGCTGCCTCATCTACAACGTCAAGATCCGTGGGGTGAACTTCACATCCAACGGCCCTGTGAAGAGACCAGGAGG
		CAGT		GAGGAGGGTCTCAGAAGCAGTTGCATTGCCATATGAGCAATGCCATCACTTCAAGTGCACATCCGAGGGCGAAGGCAAGCCCTACGAGGGCACCCAGACCATGCGTATCAAGGTGGTCGAGGGCGGCCCTCTCCCCTTCGCCTTCGACATCCTGGCTACTAGCTTCATGTACGGCAGCAAGACCTTCATCAACCACACCCAGGGCATCCCCGACTTCTTCAAGCAGTCCTTCCCTGAGGGCTTCACATGGGAGCGTGTCACCACATACGAAGACGGGGGCGTGCTGACCGCTACCCAAGACACCAGCCTCCAAGACGGCTGCCTCATCTACAACGTCAAGATCCGTGGGGTGAACTTCCCATCCAACGGCCCTGTGAAGAGACCAGGAGG
		GGTT		GAGGAGGGTCTCAGAAGGGTTTGCATTGCCATATGAGCAATGCCATCACTTCAAGTGCACATCCGAGGGCGAAGGCAAGCCCTACGAGGGCACCCAGACCATGCGTATCAAGGCAGTCGAGGGCGGCCCTCTCCCCTTCGCCTTCGACATCCTGGCTACTAGCTTCCTCTACGGCAGCAAGACCTTCATCAACCACACCCAGGGCATCCCCGACTTCTTCAAGCAGTCCTTCCCTGAGGGCTTCACATGGGAGCGTGTCACCACATACGAAGACGGGGGCGTGCTGACCGCTACCCAAGACACCAGCCTCCAAGACGGCTGCCTCATCTACAACGTCAAGATCCGTGGGGTGAACTTCACATCCAACGGCCCTGTGAAGAGACCAGGAGG
		GTGT		GAGGAGGGTCTCAGAAGGTGTTGCATTGCCATATGAGCAATGCCATCACTTCAAGTGCACATCCGAGGGCGAAGGCAAGCCCTACGAGGGCACCCAGACCATGCGTATCAAGGCAGTCGAGGGCGGCCCTCTCCCCTTCGCCTTCGACATCCTGGCTACTAGCTTCCTCTACGGCAGCAAGACCTTCATCAACCACACCCAGGGCATCCCCGACTTCTTCAAGCAGTCCTTCCCTGAGGGCTTCACATGGGAGCGTGTCACCACATACGAAGACGGGGGCGTGCTGACCGCTACCCAAGACACCAGCCTCCAAGACGGCTGCCTCATCTACAACGTCAAGATCCGTGGGGTGAACTTCCCATCCAACGGCCCTGTGAAGAGACCAGGAGG
		TGAC		GAGGAGGGTCTCAGAAGTGACTGCATTGCCATATGAGCAATGCCATCACTTCAAGTGCACATCCGAGGGCGAAGGCAAGCCCTACGAGGGCACCCAGACCATGCGTATCAAGGCAGTCGAGGGCGGCCCTCTCCCCTTCGCCTTCGACATCCTGGCTACTAGCTTCATGTACGGCAGCAAGACCTTCATCAACCACACCCAGGGCATCCCCGACTTCTTCAAGCAGTCCTTCCCTGAGGGCTTCACATGGGAGCGTGTCACCACATACGAAGACGGGGGCGTGCTGACCGCTACCCAAGACACCAGCCTCCAAGACGGCTGCCTCATCTACAACGTCAAGATCCGTGGGGTGAACTTCACATCCAACGGCCCTGTGAAGAGACCAGGAGG
		TGGT		GAGGAGGGTCTCAGAAGTGGTTGCATTGCCATATGAGCAATGCCATCACTTCAAGTGCACATCCGAGGGCGAAGGCAAGCCCTACGAGGGCACCCAGACCATGCGTATCAAGGCAGTCGAGGGCGGCCCTCTCCCCTTCGCCTTCGACATCCTGGCTACTAGCTTCATGTACGGCAGCAAGACCTTCATCAACCACACCCAGGGCATCCCCGACTTCTTCAAGCAGTCCTTCCCTGAGGGCTTCACATGGGAGCGTGTCACCACATACGAAGACGGGGGCGTGCTGACCGCTACCCAAGACACCAGCCTCCAAGACGGCTGCCTCATCTACAACGTCAAGATCCGTGGGGTGAACTTCCCATCCAACGGCCCTGTGAAGAGACCAGGAGG
					BsrDI	overhang	bar	spacer	uniqueness bar		spacer	coding		BsrDI			Fifth part is generated by PCR.
	part 5:			XXXXXX	GCAATG	SS	NN	zz	NNNNNNNNNNNN		zz	xxxxxxxxxxxxTT		CATTGC	XXXXXX					D20N
				coding: upstream-64			CATCGACTGCACGGTGCACCAATGCTTCTGGCGT					. . . .	GAGAACATGCACATGAAGCTGTACATGGAGGGCACCGTGAACAACC
					BsrDI
				GAGGAG	GCAATG	TG	NN	AA	NNNNNNNNNNNN		AA	CCATCGGAAGCTGTGGTATG				forward
		bars:
		AG		GAGGAGGCAATGTGAGAANNNNNNNNNNNNAACCATCGGAAGCTGTGGTATG								prFPblock5fwd1
		TC		GAGGAGGCAATGTGTCAANNNNNNNNNNNNAACCATCGGAAGCTGTGGTATG								prFPblock5fwd2
					BsrDI
				CCTCCT	GCAATG	GGTTGTCCACGGTGCCCTCCATGTACAGCTTC						reverse
				CCTCCTGCAATGGGTTGTCCACGGTGCCCTCCATGTACAGCTTC							prFPblock5rev1
				CCTCCTGCAATGGGTTGTTCACGGTGCCCTCCATGTACAGCTTC							prFPblock5rev2

## Sheet: Sheet2
	Usable codes
	part 1:						part 2:						part 3:						part 4:						part 5:
	CCATCACTTGG		NNNN	GACA				GACA	NNNN	GA	CATTGC		GCAATG	GA	NNNN	GAAG				GAAG	NNNN	TG	CATTGC		GCAATG	TG	NN	AA
		4433		3121				3121		3121				4331		3113				3113		432				4343		11
																						don't allow end in 'A'
	1		AACC				1		AACC				1		AACC				1		AACC	then palindrome ATGCAT			1		AG
	2		AAGG				2		AAGG				2		AAGG				2		AAGG				2		CT
	3		ACAC				3		ACAC				3		ACAC				3		AATT				3		GA
	4		AGAG				4		AGAG				4		AGAG				4		ACAC				4		TC
	5		AGGA				5		AGGA				5		AGGA				5		ACCG
	6		ATGC				6		ATCA				6		ATCA				6		ACTA
	7		ATTG				7		ATGC				7		ATGC				7		AGAG
	8		CAAC				8		CAAC				8		CAAC				8		AGGA
	9		CACG				9		CACG				9		CACG				9		AGTC
	10		CAGT				10		CAGT				10		CAGT				10		ATGC
	11		CATA				11		CATA				11		CATA				11		ATTG
	12		CCCT				12		CCAG				12		CCAG				12		CAAC
	13		CGAT				13		CCCT				13		CCCT				13		CAGT
	14		CGGC				14		CCGA				14		CCGA				14		CCAG
	15		CGTG				15		CGAT				15		CGAT				15		CCCT
	16		CTAA				16		CGCA				16		CGCA				16		CCGA
	17		CTCC				17		CGGC				17		CGGC				17		CCTC
	18		CTGG				18		CTAA				18		CTAA				18		CGAT
	19		CTTT				19		CTCC				19		CTCC				19		CGGC
	20		GAAG				20		CTGG				20		CTGG				20		CGTG
	21		GACT				21		CTTT				21		CTTT				21		GAAG
	22		GAGA				22		GAAG				22		GAAG				22		GACT
	23		GCTG				23		GACT				23		GACT				23		GAGA
	24		GTCG				24		GAGA				24		GAGA				24		GCTG
	25		GTGT				25		GCCA				25		GCCA				25		GGAA
	26		GTTA				26		GGAA				26		GGAA				26		GGTT
	27		TAAT				27		GGTT				27		GGTT				27		GTCG
	28		TAGC				28		GTCG				28		GTCG				28		GTGT
	29		TATG				29		GTGT				29		GTGT				29		GTTA
	30		TCAA				30		GTTA				30		GTTA				30		TATG
	31		TCCC				31		TAAT				31		TAAT				31		TCAA
	32		TCGG				32		TACA				32		TACA				32		TCCC
	33		TCTT				33		TAGC				33		TAGC				33		TCGG
	34		TGAC				34		TCAA				34		TGAC				34		TCTT
	35		TGCG				35		TCCC				35		TGCG				35		TGAC
	36		TGGT				36		TCGG				36		TGGT				36		TGCG
	37		TGTA				37		TCTT				37		TGTA				37		TGGT
	38		TTAG				38		TTAG				38		TTAG				38		TGTA
	39		TTCT				39		TTCT				39		TTCT				39		TTAG
	40		TTGA				40		TTGA				40		TTGA				40		TTCT
																			41		TTGA
																			42		TTTC

## Sheet: Sheet3
	Barcodes seen in sequencing:
	up until
	120718	1			2			3			4
		AACC	5		AACC	13		AACC	1		AACC
		AGAG	3		AGAG	7		AGAG	1		AGAG
		CAGT	4		CAGT	0		CAGT	0		CAAC
		GAAG	7		GAAG	0		GACT	1		CAGT
		GAGA	3		GAGA	1		GAGA	0		GGTT
		GTGT	6		GGTT	1		GGTT	1		GTGT
		TAGC	5		GTGT	2		TGAC	2		TGAC
		TGGT	4		TAGC	6		TGGT	1		TGGT
	new construction of FP12 (so FP1 bars can be included, FP12, FP123 not
	120803	(after new mix, see below)
		1					2
			old	new	total			new
		AACC	5	1	6		AACC	9
		AGAG	3	0	3		AGAG	0
		CAGT	4	4	8		CAGT	4
		GAAG	7	4	11		GAAG	0
		GAGA	3	1	4		GAGA	2
		GTGT	6	7	13		GGTT	2
		TAGC	5	2	7		GTGT	0
		TGGT	4	2	6		TAGC	2
	OK, mixing new block2
	measured concentrations:			if still enough, I want around 40 ng/piece
				ul	total
	v1	16.6		2.31928	38.5
	v2	15.4		2.5	38.5
	v3 new	30.8		1.25	38.5		use 2x dilute
	v4 new	36.7		1.04905	38.5		use 2x dilute
	v5	10.5		3.66667	38.5
	v6	8.81		4.37003	38.5
	v7	9.06		4.24945	38.5
	v8	18.3		2.10383	38.5
			total:	21.5083		concentration:		14.3201
	So, the v6 must have at least ~5ul left...
	measure the mix:		15.6	Aight!
	make new standards and measure everything:
	first new 500 with old gauge:			510
	new standards:
	mix 2 old	15.8
	1	28.4		why is this so high now???
	2	15
	3	15.2	(2x dil)
	4	18	(2x dil)
	5	11.4
	6	11.3
	7	10.2
	8	14.4
	mix 2 new	13.6	Aight!
	On 120806 made a mix w/o v1, to be constructed and mixed in in a certain ratio with the earlier midiprep.
	1	0
	2	3
	3	2	(2x dil)
	4	2.5	(2x dil)
	5	3.5
	6	3
	7	4
	8	2
	On 120808 sequenced new colonies with the above block2 addition:
	1					2		dropout
		old	new	total			first	AACC	total	total exp in new mix
	AACC	6	3	9		AACC	9	0	9	1.96875
	AGAG	3	4	7		AGAG	0	3	3	2.34375
	CAGT	8	4	12		CAGT	4	7	11	6.34375
	GAAG	11	2	13		GAAG	0	3	3	2.34375
	GAGA	4	0	4		GAGA	2	3	5	2.78125
	GTGT	13	6	19		GGTT	2	0	2	0.4375
	TAGC	7	2	9		GTGT	0	4	4	3.125
	TGGT	6	0	6		TAGC	2	2	4	2
				ave					ave	ave
				9.875					5.125	2.66797
	120810	sequenced new pFP123
	1			2			3
	AACC	1		AACC	0		AACC	3
	AGAG	0		AGAG	3		AGAG	3
	CAGT	2		CAGT	9		CAGT	1
	GAAG	7		GAAG	4		GACT	1
	GAGA	1		GAGA	1		GAGA	5
	GTGT	3		GGTT	1		GGTT	1
	TAGC	2		GTGT	0		TGAC	5
	TGGT	2		TAGC	0		TGGT	0
	120813 measuring the blocks4 (2 ul total, dilute 100x for measurement, in ng/ml)
	1	AACC	42.8		6	256.8
	2	AGAG	36.9		6.95935	256.8
	3	CAAC	42.7		6.01405	256.8
	4	CAGT	41.9		6.12888	256.8
	5	GGTT	54.1		4.74677	256.8
	6	GTGT	36.3		7.07438	256.8
	7	TGAC	64.2		4	256.8
	8	TGGT	21.4		12	256.8		end conc.	measured
								38.8183	36.7
	Interestingly, the things are nor at 200 ng total. I get to something like 80 ng total
	for samples that have 40 ng/ml in the above measurement.
	This is on the basis of 40 ng/ml for a 100x dilute sample, which is 4 ng/ul. I had 20 ul of this.
120816:
1			2			3			4
AACC	2		AACC	1		AACC	5		AACC	6
AGAG	3		AGAG	4		AGAG	6		AGAG	2
CAGT	5		CAGT	4		CAGT	2		CAAC	3
GAAG	3		GAAG	7		GACT	0		CAGT	0
GAGA	0		GAGA	2		GAGA	3		GGTT	4
GTGT	5		GGTT	1		GGTT	3		GTGT	2
TAGC	2		GTGT	1		TGAC	1		TGAC	1
TGGT	2		TAGC	1		TGGT	1		TGGT	4

## Sheet: Sheet4
	Construct for expression
	Building it into pQE-30
	ATGAGCGAGCTGATTAAAGAG				fwd annealing (from start ATG)
	CTGGGGCACAAGCTCAATTAA				reverse (until stop TAA) as reverse complementary						Mind that for the reverse primer I need two versions, depending on the state of position 231
	CTGGGGCACCGTCTCAATTAA				reverse (until stop TAA) as reverse complementary version 2
	TTAATTGAGCTTGTGCCCCAG				reverse annealing
	TTAATTGAGACGGTGCCCCAG				reverse annealing version 2
							MCS
	ATG AGA GGA TCG CAT CAC CAT CAC CAT CAC GGATCC GCATGC GAGCTC GGTACC CCGGGTCGACCTGCAGCCAAGC TTA														part in pQE30		MIND: Ian's vector doesn't seem to be pQE30, but rather pRSET-B
				6xHis
	In both my pRSET-B for the lacI as in Ian's constructs there is some extra stuff in between the His tag and the location where the protein starts (immediately 3' of Asp Asp Asp Asp Lys of the enterokinase)
	GAC GAT GAC GAT AAG			enterokinase site
	So I will do the vector PCR and insert PCR with BsaI type enzymes
	Use Ian's vector as template
	Which seems to be pRSET-B anyway, because it has the same remainder of the MCS.
	So actually I have a BsmBI containing fwd primer; unfortunately can't use, because it cuts my gene in half. But at least I know I can prime after the HindIII.
	For the N-terminal end, I can just prime into the enterokinase area
	OK, need to be more sure on what it is, otherwise you risk cutting the vector to pieces (unless you use the enzymes Ian cloned with).
	Otherwise never sure... in that case best guess is to use something that doesn't cut pRSET-B outside MCS.
	OK, so building it into the pQE...				Finding in Biochemistry 47, 8678-8688 (2008) that they are cloned in pQE using BamHI and HindIII
	So the upstream of HindIII (leaving it out) is						AATTAGCTGAGCTTGGACTCC
	ATGAGCGAGCTGATTAAAGAG				fwd annealing (from start ATG)
	TTAATTGAGCTTGTGCCCCAG				reverse annealing
	TTAATTGAGACGGTGCCCCAG				reverse annealing version 2
	5' end of the leader sequence				ATGAGAGGATCGCATCACCATCACCATCAC
	rc:				GTGATGGTGATGGTGATGCGATCCTCTCAT
	GAC GAT GAC GAT AAG			enterokinase site
	So we have: fwd area code
	30 bps					15bps			24 bps
	ATG AGA GGA TCG CAT CACCATCACCATCAC					GAC GAT GAC GAT AAG			ATGAGCGAGCTGATTAAAGAG
	Trying to design primers below 45 bps
	GGATCGCATCACCATCACCATCAC				GACGAT	GACG	XXXXXX	XXXXX
				XXXXX	XXXXXX	GACG	AT AAG	ATGAGCGAGCTGATTAAAGAG
	I can't use any of the nice enzymes, because they are already in the backbone of pQE.
	BsaI for example is in the amp in that plasmid.
	So, I will just put a BamHI in between the leader and the enterokinase.
	make this part shorter because of high similarity with BamHI
	CGCATCACCATCACCATCAC			GGATCC	XXXXX
	CGCATCACCATCACCATCAC GGATCC AGAGA					(rc)
	TCTCTGGATCCGTGATGGTGATGGTGATGCG					correct sense		prExpFPleftrev
																	Leader sequence before start of FP
																	MRGSHHHHHHGSDDDDK
			XXXXX	GGATCC	GAC GAT GAC GAT AAG			ATG AGC GAG CTG ATT AAA GAG
			GATTG GGATCC GACGATGACGATAAG ATG AGC GAG CTG ATT AAA G							fwd primer with BamHI			prExpFPleftfwd
	reverse area:			XXXXXX	AAGCTT	AATTAGCTGAGCTTGGACTCC
	use HindIII
				GAGGAG	AAGCTT	AATTAGCTGAGCTTGGACTCC				prExpFPrightfwd
			XXXXX	AAGCTT	TTAATTGAGCTTGTGCCCCAG				reverse annealing
			XXXXX	AAGCTT	TTAATTGAGACGGTGCCCCAG				reverse annealing version 2
			GAGGAG	AAGCTT	TTAATTGAGCTTGTGCCCCAG				prExpFPrightrev1
			GAGGAG	AAGCTT	TTAATTGAGACGGTGCCCCAG				prExpFPrightrev2

## Sheet: Sheet5
	PCR ing using the uniqueness bar
	TGAGAAAATCCAACGGAC					blue_parental_5prime
	TGTCAAGCATCGTGCATC					red_parental_5prime
	TGGTGAAGTGGTTGTCAAGCATC					prFPKate2partfwd

## Sheet: Sheet6
	Making the intermediates of Final30 out of the earlier intermediates:
			now:						earlier:
			DVLTSNGCAYNNK green						DVLTSNGAAYDNK green
			DVLTSNGCARNNK green						DVLTSNGAARDNK green
	So, change A8C and D11N in position number within the 13, which is A172C and D206N.
	codon for A172
	GATCGCAAACGCCAAGACCACATATCGCTCCAAGA
	to C
	TGC
	codon for D206
	AAAGAGGCCGACAACGAAACCTACGTCGAGC
	to N
	AAC
	MIND to keep the difference of Y197R!!!!
	Can do two geneblocks = $200, or 3 long PCR primers, or 3 PCR primers and 2 annealing primers, or 4 PCR primers...
	For cutting can use BsaI in both pFPblock and pQE30 derivatives.
			G168		A172									Y197 (R in I4)				D206
	GAAGCTCGTGGGCGGGGGCCATCTGATCGCAAACGCCAAGACCACATATCGCTCCAAGAAACCCGCTAAGAACCTCAAGATGCCTGGCGTCTACTATGTGGACTACCGTCTGGAACGCATCAAAGAGGCCGACAACGAAACCTACGTCGAGCAGCACGAGGTG
	GAGGAG	GGTCTCA	CTGA	TCTGCAACGCCAAGACCACATATC				fwd insert		GAGGAGGGTCTCACTGATCTGCAACGCCAAGACCACATATC						prFPchInsfwd
		BsaI
	GAGGAG	GGTCTCA	TCAG	ATGGCTCCCGCCCACGAGCTTC				rev vect		GAGGAGGGTCTCATCAGATGGCTCCCGCCCACGAGCTTC						prFPchVecrev		wrong (uses wt S168G)
		BsaI		ATGGCCCCCGCCCACGAGCTTC				rev vect corr		GAGGAGGGTCTCATCAGATGGCCCCCGCCCACGAGCTTC						prFPchVecrev
	GAGGAG	GGTCTCA	CGTT	GTTGGCCTCTTTGATGCGTTCCAGAC				rev insert		GAGGAGGGTCTCACGTTGTTGGCCTCTTTGATGCGTTCCAGAC						prFPchInsrev
		BsaI
	GAGGAG	GGTCTCA	AACG	AAACCTACGTCGAGCAGCACGAG				fwd vect		GAGGAGGGTCTCAAACGAAACCTACGTCGAGCAGCACGAG						prFPchVecfwd
		BsaI
