# Supplementary material for: Learning the pattern of epistasis linking genotype and phenotype in a protein
Source: Nat Commun. 2019 Sep 16;10:4213. doi: 10.1038/s41467-019-12130-8 (PMC6746860; doi:10.1038/s41467-019-12130-8)
Supplement: Supplementary file 6 — Supplementary Data 2 [file 41467_2019_12130_MOESM6_ESM.txt]

LOCUS       Exported                4272 bp ds-DNA     circular SYN 05-MAR-2019
DEFINITION  synthetic circular DNA
ACCESSION   .
VERSION     .
KEYWORDS    .
SOURCE      synthetic DNA construct
  ORGANISM  synthetic DNA construct
REFERENCE   1  (bases 1 to 4272)
  AUTHORS   .
  TITLE     Direct Submission
  JOURNAL   Exported Mar 5, 2019 from SnapGene 4.1.9
            http://www.snapgene.com
FEATURES             Location/Qualifiers
     source          1..4272
                     /organism="synthetic DNA construct"
                     /mol_type="other DNA"
     promoter        6..79
                     /label=PLtetO-1
     RBS             93..96
     CDS             108..1190
                     /label=lacI
     misc_feature    1236..1239
                     /label=b1
     misc_feature    1244..1247
                     /label=b2
     misc_feature    1250..1253
                     /label=b3
     misc_feature    1258..1261
                     /label=b4
     misc_feature    1264..1265
                     /label=b5
     gap             1268..1279
                     /estimated_length=12
     misc_signal     1268..1279
                     /label=uniqueness bar
     promoter        1419..1448
                     /label=PtacI
                     /note="The trc (PtacI) promoter combines the -35 region 
                     from the trp promoter and the -10 region from the lacUV5 
                     promoter  H A de Boer, L J Comstock, and M Vasser, PNAS 
                     January 1, 1983 80 (1) 21-25; 
                     https://doi.org/10.1073/pnas.80.1.21"
     -35_signal      1419..1424
                     /gene="trp"
                     /label=trp -35 signal
     -10_signal      1442..1448
                     /gene="lacUV5"
                     /label=lacUV5 -10 signal
     CDS             1493..2194
                     /label=mTagBFP2m3
     misc_feature    1550..1552
                     /label=D20
     misc_feature    1625..1627
                     /label=V45
     misc_feature    1679..1681
                     /label=L63
     misc_feature    1871..1873
                     /label=T127
     misc_feature    1919..1921
                     /label=F143
     misc_feature    1964..1966
                     /label=N158
     misc_feature    1994..1996
                     /label=S168
     misc_feature    2006..2008
                     /label=A172
     misc_feature    2012..2014
                     /label=A174
     misc_feature    2081..2083
                     /label=Y197
     misc_feature    2108..2110
                     /label=N206
     misc_feature    2111..2113
                     /label=N207
     misc_feature    2183..2185
                     /label=K231
     terminator      2215..2325
                     /label=T1 terminator
     rep_origin      2332..3128
                     /label=p15A
     terminator      3135..3240
                     /label=T0 terminator
     CDS             complement(3266..4060)
                     /label=kanR
ORIGIN
        1 tcgagtccct atcagtgata gagattgaca tccctatcag tgatagagat actgagcaca
       61 tcagcaggac gcactgaccg aattcattaa agaggagccc agttggcatg aaaccagtaa
      121 cgttatacga tgtcgcagag tatgccggtg tctcttatca gaccgtttcc cgcgtggtga
      181 accaggccag ccacgtttct gcgaaaacgc gggaaaaagt ggaagcggcg atggcggagc
      241 tgaattacat tcccaaccgc gtggcacaac aactggcggg caaacagtcg ttgctgattg
      301 gcgttgccac ctccagtctg gccctgcacg cgccgtcgca aattgtcgcg gcgattaaat
      361 ctcgcgccga tcaactgggt gccagcgtgg tggtgtcgat ggtagaacga agcggcgtcg
      421 aagcctgtaa agcggcggtg cacaatcttc tcgcgcaacg cgtcagtggg ctgatcatta
      481 actatccgct ggatgaccag gatgccatcg ctgtggaagc tgcctgcact aatgttccgg
      541 cgttatttct tgatgtctct gaccagacac ccatcaacag tattattttc tcccatgaag
      601 acggtacgcg actgggcgtg gagcatctgg tcgcattggg tcaccagcaa atcgcgctgt
      661 tagcgggccc attaagttct gtctcggcgc gtctgcgtct ggctggctgg cataaatatc
      721 tcactcgcaa tcaaattcag ccgatagcgg aacgggaagg cgactggagt gccatgtccg
      781 gttttcaaca aaccatgcaa atgctgaatg agggcatcgt tcccactgcg atgctggttg
      841 ccaacgatca gatggcgctg ggcgctatgc gcgccattac cgagtccggg ctgcgcgttg
      901 gtgcggatat ctcggtagtg ggatacgacg ataccgaaga cagctcatgt tatatcccgc
      961 cgttaaccac catcaaacag gattttcgcc tgctggggca aaccagcgtg gaccgcttgc
     1021 tgcaactctc tcagggccag gcggtgaagg gcaatcagct gttgcccgtc tcactggtga
     1081 aaagaaaaac caccctggcg cccaatacgc aaaccgcctc tccccgcgcg ttggccgatt
     1141 cattaatgca gctggcacga caggtttccc gactggaaag cgggcagtga gcgcaacgca
     1201 attaatgtga gttagcgcga attaccatca cttggaaccg acaaaccgaa accgaagaac
     1261 ctgagaannn nnnnnnnnna accatcggaa gctgtggtat ggctgtgcag gtcgtaaatc
     1321 actgcataat tcgtgtcgct caaggcgcac tcccgttctg gataatgttt tttgcgccga
     1381 catcataacg gttctggcaa atattctgaa atgagctgtt gacaattaat catccggctc
     1441 gtataatgtg tggaattgtg agcggataac aatttcacac aggaaaagat ctatgagcga
     1501 gctgattaaa gagaacatgc acatgaagct gtacatggag ggcaccgtgg acaaccatca
     1561 cttcaagtgc acatccgagg gcgaaggcaa gccctacgag ggcacccaga ccatgcgtat
     1621 caaggtggtc gagggcggcc ctctcccctt cgccttcgac atcctggcta ctagcttcct
     1681 ctacggcagc aagaccttca tcaaccacac ccagggcatc cccgacttct tcaagcagtc
     1741 cttccctgag ggcttcacat gggagcgtgt caccacatac gaagacgggg gcgtgctgac
     1801 cgctacccaa gacaccagcc tccaagacgg ctgcctcatc tacaacgtca agatccgtgg
     1861 ggtgaacttc acatccaacg gccctgtgat gcagaagaaa acactcggct gggaggcctt
     1921 caccgagacg ctgtaccccg ctgacggcgg cctggaaggc cgtaacgaca tggccctgaa
     1981 gctcgtgggc gggagccatc tgatcgcaaa cgccaagacc acatatcgct ccaagaaacc
     2041 cgctaagaac ctcaagatgc ctggcgtcta ctatgtggac taccgtctgg aacgcatcaa
     2101 agaggccaac aacgaaacct acgtcgagca gcacgaggtg gcagtggccc gttactgcga
     2161 cctccctagc aaactggggc acaagctcaa ttaaccatcg tttggggtac gcgtgctaga
     2221 ggcatcaaat aaaacgaaag gctcagtcga aagactgggc ctttcgtttt atctgttgtt
     2281 tgtcggtgaa cgctctcctg agtaggacaa atccgccgcc ctagacctag gggatatatt
     2341 ccgcttcctc gctcactgac tcgctacgct cggtcgttcg actgcggcga gcggaaatgg
     2401 cttacgaacg gggcggagat ttcctggaag atgccaggaa gatacttaac agggaagtga
     2461 gagggccgcg gcaaagccgt ttttccatag gctccgcccc cctgacaagc atcacgaaat
     2521 ctgacgctca aatcagtggt ggcgaaaccc gacaggacta taaagatacc aggcgtttcc
     2581 ccctggcggc tccctcgtgc gctctcctgt tcctgccttt cggtttaccg gtgtcattcc
     2641 gctgttatgg ccgcgtttgt ctcattccac gcctgacact cagttccggg taggcagttc
     2701 gctccaagct ggactgtatg cacgaacccc ccgttcagtc cgaccgctgc gccttatccg
     2761 gtaactatcg tcttgagtcc aacccggaaa gacatgcaaa agcaccactg gcagcagcca
     2821 ctggtaattg atttagagga gttagtcttg aagtcatgcg ccggttaagg ctaaactgaa
     2881 aggacaagtt ttggtgactg cgctcctcca agccagttac ctcggttcaa agagttggta
     2941 gctcagagaa ccttcgaaaa accgccctgc aaggcggttt tttcgttttc agagcaagag
     3001 attacgcgca gaccaaaacg atctcaagaa gatcatctta ttaatcagat aaaatatttc
     3061 tagatttcag tgcaatttat ctcttcaaat gtagcacctg aagtcagccc catacgatat
     3121 aagttgttac tagtgcttgg attctcacca ataaaaaacg cccggcggca accgagcgtt
     3181 ctgaacaaat ccagatggag ttctgaggtc attactggat ctatcaacag gagtccaagc
     3241 gagctctcga accccagagt cccgctcaga agaactcgtc aagaaggcga tagaaggcga
     3301 tgcgctgcga atcgggagcg gcgataccgt aaagcacgag gaagcggtca gcccattcgc
     3361 cgccaagctc ttcagcaata tcacgggtag ccaacgctat gtcctgatag cggtccgcca
     3421 cacccagccg gccacagtcg atgaatccag aaaagcggcc attttccacc atgatattcg
     3481 gcaagcaggc atcgccatgg gtcacgacga gatcctcgcc gtcgggcatg cgcgccttga
     3541 gcctggcgaa cagttcggct ggcgcgagcc cctgatgctc ttcgtccaga tcatcctgat
     3601 cgacaagacc ggcttccatc cgagtacgtg ctcgctcgat gcgatgtttc gcttggtggt
     3661 cgaatgggca ggtagccgga tcaagcgtat gcagccgccg catggcatca gccatgatgg
     3721 atactttctc ggcaggagca aggtgagatg acaggagatc ctgccccggc acttcgccca
     3781 atagcagcca gtcccttccc gcttcagtga caacgtcgag cacagctgcg caaggaacgc
     3841 ccgtcgtggc cagccacgat agccgcgctg cctcgtcttg cagttcattc agggcaccgg
     3901 acaggtcggt cttgacaaaa agaaccgggc gcccctgcgc tgacagccgg aacacggcgg
     3961 catcagagca gccgattgtc tgttgtgccc agtcatagcc gaatagcctc tccacccaag
     4021 cggccggaga acctgcgtgc aatccatctt gttcaatcat gcgaaacgat cctcatcctg
     4081 tctcttgatc agagcttgat cccctgcgcc atcagatcct tggcggcaag aaagccatcc
     4141 agtttacttt gcagggcttc ccaaccttac cagagggcgc cccagctggc aattccgacg
     4201 tttaagaaac cattattatc atgacattaa cctataaaaa taggcgtatc acgaggccct
     4261 ttcgtcttca cc
//
