# Supplementary material for: Learning the pattern of epistasis linking genotype and phenotype in a protein
Source: Nat Commun. 2019 Sep 16;10:4213. doi: 10.1038/s41467-019-12130-8 (PMC6746860; doi:10.1038/s41467-019-12130-8)
Supplement: Supplementary file 7 — Supplementary Data 3 [file 41467_2019_12130_MOESM7_ESM.xlsx]

## Sheet: genodata
binary	amino acid	counts	counts	counts		brightness	brightness		brightness
genotype	sequence	input	red	blue		red	blue		combined
'0000000000000'	DVLTFNSAAYNNK	5431	12	7846		0.0853166	1.57463		1.57463
'0000000000001'	DVLTFNSAAYNNR	6574	11	9047		0.0756371	1.54427		1.54428
'0000000000010'	DVLTFNSAAYNKK	10493	33	13352		0.103633	1.49045		1.49046
'0000000000011'	DVLTFNSAAYNKR	9545	35	12513		0.106846	1.51198		1.51198
'0000000000100'	DVLTFNSAAYDNK	3712	9	4959		0.0890979	1.52515		1.52516
'0000000000101'	DVLTFNSAAYDNR	12757	46	17661		0.107097	1.5491		1.54911
'0000000000110'	DVLTFNSAAYDKK	5599	17	7637		0.0983688	1.53916		1.53917
'0000000000111'	DVLTFNSAAYDKR	6149	18	7528		0.0967998	1.46768		1.46769
'0000000001000'	DVLTFNSAARNNK	16121	152	525		0.162199	0.297162		0.301234
'0000000001001'	DVLTFNSAARNNR	17900	126	524		0.142686	0.291816		0.294265
'0000000001010'	DVLTFNSAARNKK	30149	312	911		0.168456	0.287212		0.292619
'0000000001011'	DVLTFNSAARNKR	20826	103	622		0.12224	0.286377		0.287682
'0000000001100'	DVLTFNSAARDNK	10820	50	273		0.11898	0.26509		0.266605
'0000000001101'	DVLTFNSAARDNR	34762	444	986		0.187572	0.280358		0.289716
'0000000001110'	DVLTFNSAARDKK	19778	147	603		0.146638	0.287404		0.290321
'0000000001111'	DVLTFNSAARDKR	16974	77	602		0.118067	0.309294		0.310145
'0000000010000'	DVLTFNSALYNNK	19914	69	15488		0.104254	1.20209		1.2021
'0000000010001'	DVLTFNSALYNNR	21273	52	13801		0.0908214	1.109		1.10901
'0000000010010'	DVLTFNSALYNKK	43320	98	26870		0.0889451	1.08572		1.08572
'0000000010011'	DVLTFNSALYNKR	33471	49	18322		0.0713609	1.02996		1.02997
'0000000010100'	DVLTFNSALYDNK	14386	33	10747		0.0868355	1.18026		1.18026
'0000000010101'	DVLTFNSALYDNR	49665	92	35245		0.0798045	1.15481		1.15481
'0000000010110'	DVLTFNSALYDKK	22705	66	14381		0.0964511	1.09768		1.09768
'0000000010111'	DVLTFNSALYDKR	22986	33	12842		0.0707507	1.03925		1.03926
'0000000011000'	DVLTFNSALRNNK	18277	121	512		0.13895	0.279756		0.282274
'0000000011001'	DVLTFNSALRNNR	26192	243	732		0.160601	0.277512		0.282437
'0000000011010'	DVLTFNSALRNKK	38645	442	1598		0.1802	0.330344		0.334858
'0000000011011'	DVLTFNSALRNKR	32506	294	1271		0.159991	0.323162		0.326028
'0000000011100'	DVLTFNSALRDNK	13822	69	435		0.125157	0.292325		0.293676
'0000000011101'	DVLTFNSALRDNR	44217	576	1589		0.187563	0.30961		0.316328
'0000000011110'	DVLTFNSALRDKK	22707	130	728		0.130682	0.295012		0.2966
'0000000011111'	DVLTFNSALRDKR	23347	205	815		0.157002	0.306734		0.309892
'0000000100000'	DVLTFNSCAYNNK	6955	18	8699		0.0916006	1.48008		1.48008
'0000000100001'	DVLTFNSCAYNNR	9324	45	11939		0.120619	1.49695		1.49696
'0000000100010'	DVLTFNSCAYNKK	15492	38	19970		0.0922253	1.50358		1.50359
'0000000100011'	DVLTFNSCAYNKR	13482	59	16208		0.115414	1.45451		1.45451
'0000000100100'	DVLTFNSCAYDNK	5900	33	7341		0.128706	1.47817		1.47818
'0000000100101'	DVLTFNSCAYDNR	16825	68	21544		0.112122	1.4965		1.49651
'0000000100110'	DVLTFNSCAYDKK	8264	22	11157		0.0941285	1.52756		1.52757
'0000000100111'	DVLTFNSCAYDKR	9107	30	11945		0.101962	1.51288		1.51289
'0000000101000'	DVLTFNSCARNNK	4985	3	197		0.0481668	0.323384		0.323398
'0000000101001'	DVLTFNSCARNNR	6836	63	247		0.160231	0.311288		0.314574
'0000000101010'	DVLTFNSCARNKK	10126	81	368		0.155199	0.311755		0.31459
'0000000101011'	DVLTFNSCARNKR	8062	59	407		0.145435	0.35962		0.360904
'0000000101100'	DVLTFNSCARDNK	3633	6	113		0.0749498	0.290454		0.29059
'0000000101101'	DVLTFNSCARDNR	12004	90	333		0.147269	0.276223		0.279633
'0000000101110'	DVLTFNSCARDKK	6250	89	187		0.193879	0.286925		0.296918
'0000000101111'	DVLTFNSCARDKR	6035	17	155		0.0950376	0.270677		0.271188
'0000000110000'	DVLTFNSCLYNNK	5091	17	4227		0.102573	1.23717		1.23718
'0000000110001'	DVLTFNSCLYNNR	7121	23	4452		0.101081	1.09198		1.09199
'0000000110010'	DVLTFNSCLYNKK	11851	36	9007		0.0983896	1.18996		1.18996
'0000000110011'	DVLTFNSCLYNKR	9727	12	6541		0.0659851	1.12575		1.12575
'0000000110100'	DVLTFNSCLYDNK	3692	7	2681		0.0799607	1.16633		1.16634
'0000000110101'	DVLTFNSCLYDNR	13837	31	11386		0.0860536	1.23229		1.23229
'0000000110110'	DVLTFNSCLYDKK	6072	24	4845		0.112078	1.21351		1.21352
'0000000110111'	DVLTFNSCLYDKR	6574	12	4180		0.0786363	1.10012		1.10013
'0000000111000'	DVLTFNSCLRNNK	5739	145	192		0.24958	0.301434		0.325811
'0000000111001'	DVLTFNSCLRNNR	7500	110	267		0.196279	0.3093		0.317516
'0000000111010'	DVLTFNSCLRNKK	11563	70	351		0.13314	0.28823		0.290104
'0000000111011'	DVLTFNSCLRNKR	10716	141	423		0.18756	0.322896		0.328722
'0000000111100'	DVLTFNSCLRDNK	4807	60	140		0.183227	0.283295		0.291467
'0000000111101'	DVLTFNSCLRDNR	13040	94	322		0.144845	0.261886		0.265691
'0000000111110'	DVLTFNSCLRDKK	6679	68	263		0.166848	0.325955		0.329311
'0000000111111'	DVLTFNSCLRDKR	6330	50	225		0.149329	0.308847		0.311312
'0000001000000'	DVLTFNGAAYNNK	4963	17	6711		0.103729	1.5333		1.53331
'0000001000001'	DVLTFNGAAYNNR	6009	22	7794		0.106812	1.50546		1.50547
'0000001000010'	DVLTFNGAAYNKK	9585	23	11735		0.0929797	1.46259		1.4626
'0000001000011'	DVLTFNGAAYNKR	7873	21	9876		0.0947028	1.48133		1.48134
'0000001000100'	DVLTFNGAAYDNK	3277	7	4301		0.0839195	1.51627		1.51628
'0000001000101'	DVLTFNGAAYDNR	10269	34	14193		0.102019	1.55167		1.55168
'0000001000110'	DVLTFNGAAYDKK	6101	9	8151		0.0716009	1.52519		1.5252
'0000001000111'	DVLTFNGAAYDKR	5189	21	7248		0.111627	1.55534		1.55535
'0000001001000'	DVLTFNGAARNNK	12286	126	354		0.167326	0.280737		0.286409
'0000001001001'	DVLTFNGAARNNR	16810	105	493		0.134683	0.282329		0.28445
'0000001001010'	DVLTFNGAARNKK	24339	150	797		0.134514	0.297969		0.299716
'0000001001011'	DVLTFNGAARNKR	19159	108	564		0.13581	0.284347		0.286495
'0000001001100'	DVLTFNGAARDNK	10288	34	245		0.104515	0.258808		0.259727
'0000001001101'	DVLTFNGAARDNR	31262	205	1051		0.139333	0.302141		0.304091
'0000001001110'	DVLTFNGAARDKK	15357	76	555		0.123335	0.310449		0.311472
'0000001001111'	DVLTFNGAARDKR	13018	92	502		0.142509	0.320201		0.321963
'0000001010000'	DVLTFNGALYNNK	20744	37	17902		0.0777859	1.2575		1.25751
'0000001010001'	DVLTFNGALYNNR	21293	53	17089		0.0900831	1.21898		1.21899
'0000001010010'	DVLTFNGALYNKK	41304	67	32534		0.074656	1.20881		1.20882
'0000001010011'	DVLTFNGALYNKR	31909	58	25416		0.0784468	1.21427		1.21427
'0000001010100'	DVLTFNGALYDNK	14599	21	11019		0.0708113	1.18634		1.18634
'0000001010101'	DVLTFNGALYDNR	46475	146	37094		0.100094	1.2156		1.21561
'0000001010110'	DVLTFNGALYDKK	22401	50	18354		0.0859127	1.22996		1.22997
'0000001010111'	DVLTFNGALYDKR	23779	74	19265		0.0994336	1.22382		1.22383
'0000001011000'	DVLTFNGALRNNK	16214	131	573		0.150859	0.307775		0.310386
'0000001011001'	DVLTFNGALRNNR	20309	196	876		0.163727	0.336459		0.339222
'0000001011010'	DVLTFNGALRNKK	30685	294	975		0.162695	0.293763		0.298057
'0000001011011'	DVLTFNGALRNKR	27872	199	839		0.143715	0.287307		0.289976
'0000001011100'	DVLTFNGALRDNK	11540	161	337		0.190775	0.288425		0.29759
'0000001011101'	DVLTFNGALRDNR	35541	324	1111		0.159487	0.292758		0.296735
'0000001011110'	DVLTFNGALRDKK	19231	98	601		0.124876	0.292128		0.293468
'0000001011111'	DVLTFNGALRDKR	19930	159	668		0.150647	0.302803		0.305549
'0000001100000'	DVLTFNGCAYNNK	6183	18	8134		0.0988127	1.51523		1.51524
'0000001100001'	DVLTFNGCAYNNR	7981	66	11260		0.152777	1.56126		1.56128
'0000001100010'	DVLTFNGCAYNKK	12422	28	16284		0.0862847	1.51251		1.51252
'0000001100011'	DVLTFNGCAYNKR	11538	27	13976		0.0877185	1.46083		1.46083
'0000001100100'	DVLTFNGCAYDNK	4651	20	5413		0.114647	1.43536		1.43537
'0000001100101'	DVLTFNGCAYDNR	14325	27	19076		0.0811192	1.52573		1.52574
'0000001100110'	DVLTFNGCAYDKK	6947	22	8763		0.100208	1.48711		1.48712
'0000001100111'	DVLTFNGCAYDKR	8578	26	11179		0.0982939	1.5086		1.50861
'0000001101000'	DVLTFNGCARNNK	3861	0	99		0.0885519	0.267337		0.267725
'0000001101001'	DVLTFNGCARNNR	6771	5	304		0.0527312	0.342235		0.342252
'0000001101010'	DVLTFNGCARNKK	9987	3	374		0.0353613	0.314773		0.314777
'0000001101011'	DVLTFNGCARNKR	8114	65	219		0.152671	0.27379		0.277914
'0000001101100'	DVLTFNGCARDNK	3521	1	64		0.0345051	0.229056		0.229066
'0000001101101'	DVLTFNGCARDNR	11202	102	227		0.16084	0.240936		0.248901
'0000001101110'	DVLTFNGCARDKK	5065	35	153		0.140537	0.28642		0.288861
'0000001101111'	DVLTFNGCARDKR	4879	18	203		0.10655	0.329512		0.32994
'0000001110000'	DVLTFNGCLYNNK	4577	6	4054		0.0679766	1.27286		1.27287
'0000001110001'	DVLTFNGCLYNNR	6164	10	4932		0.0746601	1.21719		1.21719
'0000001110010'	DVLTFNGCLYNKK	12654	28	11150		0.085585	1.26995		1.26996
'0000001110011'	DVLTFNGCLYNKR	9466	13	7602		0.0693825	1.21917		1.21917
'0000001110100'	DVLTFNGCLYDNK	3891	15	2942		0.109265	1.18725		1.18726
'0000001110101'	DVLTFNGCLYDNR	11548	12	9937		0.0613432	1.25637		1.25637
'0000001110110'	DVLTFNGCLYDKK	7099	19	6216		0.0930579	1.26644		1.26645
'0000001110111'	DVLTFNGCLYDKR	6209	14	4889		0.0862969	1.20863		1.20864
'0000001111000'	DVLTFNGCLRNNK	5436	32	164		0.131592	0.287631		0.289422
'0000001111001'	DVLTFNGCLRNNR	6131	26	123		0.115139	0.23981		0.241664
'0000001111010'	DVLTFNGCLRNKK	11258	107	341		0.163486	0.298521		0.302673
'0000001111011'	DVLTFNGCLRNKR	9488	52	252		0.128633	0.287877		0.289489
'0000001111100'	DVLTFNGCLRDNK	3558	14	121		0.109955	0.302472		0.303139
'0000001111101'	DVLTFNGCLRDNR	13858	121	413		0.156953	0.285843		0.289865
'0000001111110'	DVLTFNGCLRDKK	5812	62	158		0.168937	0.272286		0.278843
'0000001111111'	DVLTFNGCLRDKR	6364	10	247		0.0735068	0.328843		0.328924
'0000010000000'	DVLTFASAAYNNK	3940	9	4598		0.0908083	1.43547		1.43548
'0000010000001'	DVLTFASAAYNNR	3759	13	4642		0.104167	1.47328		1.47329
'0000010000010'	DVLTFASAAYNKK	8614	27	9014		0.09971	1.36912		1.36913
'0000010000011'	DVLTFASAAYNKR	6213	26	7671		0.113283	1.47316		1.47317
'0000010000100'	DVLTFASAAYDNK	2219	0	2989		0.0989994	1.5307		1.53071
'0000010000101'	DVLTFASAAYDNR	7750	23	9945		0.0973637	1.49804		1.49804
'0000010000110'	DVLTFASAAYDKK	3826	18	4665		0.119273	1.46506		1.46507
'0000010000111'	DVLTFASAAYDKR	4041	15	5035		0.107462	1.47908		1.47909
'0000010001000'	DVLTFASAARNNK	13164	52	438		0.11115	0.29979		0.300513
'0000010001001'	DVLTFASAARNNR	14514	126	554		0.15615	0.318197		0.320911
'0000010001010'	DVLTFASAARNKK	25839	143	688		0.128791	0.272683		0.274642
'0000010001011'	DVLTFASAARNKR	20083	61	681		0.0986261	0.305348		0.305743
'0000010001100'	DVLTFASAARDNK	9816	23	399		0.0877564	0.328009		0.32819
'0000010001101'	DVLTFASAARDNR	26905	241	782		0.158419	0.282986		0.287324
'0000010001110'	DVLTFASAARDKK	14244	71	440		0.123182	0.290891		0.29217
'0000010001111'	DVLTFASAARDKR	15114	69	554		0.117181	0.312562		0.313355
'0000010010000'	DVLTFASALYNNK	16303	41	18748		0.0905334	1.42809		1.4281
'0000010010001'	DVLTFASALYNNR	17742	35	18556		0.081282	1.3682		1.3682
'0000010010010'	DVLTFASALYNKK	31448	118	34385		0.107925	1.39632		1.39633
'0000010010011'	DVLTFASALYNKR	27395	103	27388		0.108477	1.34189		1.3419
'0000010010100'	DVLTFASALYDNK	10400	28	11223		0.0932569	1.38859		1.3886
'0000010010101'	DVLTFASALYDNR	34850	79	36805		0.0873662	1.37445		1.37446
'0000010010110'	DVLTFASALYDKK	18284	41	19556		0.0860361	1.38216		1.38217
'0000010010111'	DVLTFASALYDKR	19187	45	20210		0.0876063	1.37158		1.37159
'0000010011000'	DVLTFASALRNNK	16062	74	434		0.117242	0.272755		0.274038
'0000010011001'	DVLTFASALRNNR	19924	107	781		0.126558	0.322601		0.323606
'0000010011010'	DVLTFASALRNKK	33635	331	909		0.164932	0.273764		0.279562
'0000010011011'	DVLTFASALRNKR	29643	252	759		0.154739	0.266914		0.271688
'0000010011100'	DVLTFASALRDNK	12239	77	354		0.135418	0.280927		0.283138
'0000010011101'	DVLTFASALRDNR	42063	364	1338		0.161662	0.29458		0.298715
'0000010011110'	DVLTFASALRDKK	19702	135	614		0.14117	0.292958		0.29526
'0000010011111'	DVLTFASALRDKR	20580	90	525		0.116791	0.268371		0.269706
'0000010100000'	DVLTFASCAYNNK	4404	17	5395		0.109143	1.4656		1.46561
'0000010100001'	DVLTFASCAYNNR	6441	28	6853		0.115196	1.3798		1.37981
'0000010100010'	DVLTFASCAYNKK	9143	15	10056		0.0749822	1.39928		1.39928
'0000010100011'	DVLTFASCAYNKR	9063	59	9950		0.137595	1.39898		1.39899
'0000010100100'	DVLTFASCAYDNK	3815	7	4172		0.0788159	1.39657		1.39657
'0000010100101'	DVLTFASCAYDNR	11724	17	13467		0.0709707	1.42533		1.42533
'0000010100110'	DVLTFASCAYDKK	6806	31	7610		0.117457	1.40914		1.40915
'0000010100111'	DVLTFASCAYDKR	5765	10	6144		0.0768912	1.38081		1.38082
'0000010101000'	DVLTFASCARNNK	4107	2	114		0.0435272	0.27459		0.274605
'0000010101001'	DVLTFASCARNNR	4579	26	129		0.131191	0.278037		0.280025
'0000010101010'	DVLTFASCARNKK	9286	39	323		0.11312	0.305393		0.306127
'0000010101011'	DVLTFASCARNKR	7337	9	171		0.0659673	0.256637		0.256755
'0000010101100'	DVLTFASCARDNK	3016	1	57		0.037126	0.234209		0.234221
'0000010101101'	DVLTFASCARDNR	10144	50	279		0.122537	0.276075		0.277575
'0000010101110'	DVLTFASCARDKK	4847	47	128		0.163917	0.274057		0.27968
'0000010101111'	DVLTFASCARDKR	4714	0	69		0.0824908	0.23643		0.236864
'0000010110000'	DVLTFASCLYNNK	4669	22	4838		0.119354	1.36384		1.36385
'0000010110001'	DVLTFASCLYNNR	5243	7	4430		0.0685262	1.24672		1.24673
'0000010110010'	DVLTFASCLYNKK	9578	11	9915		0.0641328	1.36325		1.36326
'0000010110011'	DVLTFASCLYNKR	8613	19	8341		0.0854391	1.324		1.324
'0000010110100'	DVLTFASCLYDNK	3476	4	3377		0.0641889	1.3257		1.32571
'0000010110101'	DVLTFASCLYDNR	9469	31	9534		0.101684	1.34671		1.34672
'0000010110110'	DVLTFASCLYDKK	5178	16	5600		0.0991311	1.38976		1.38976
'0000010110111'	DVLTFASCLYDKR	5008	32	4889		0.136209	1.32657		1.32658
'0000010111000'	DVLTFASCLRNNK	4905	3	158		0.0483071	0.294324		0.294343
'0000010111001'	DVLTFASCLRNNR	6151	49	173		0.149397	0.277866		0.281427
'0000010111010'	DVLTFASCLRNKK	8574	94	276		0.171938	0.295063		0.300461
'0000010111011'	DVLTFASCLRNKR	7747	72	180		0.160665	0.256068		0.262543
'0000010111100'	DVLTFASCLRDNK	2860	26	125		0.163232	0.335765		0.338511
'0000010111101'	DVLTFASCLRDNR	10927	116	339		0.171044	0.290557		0.296116
'0000010111110'	DVLTFASCLRDKK	5767	9	186		0.0728492	0.296858		0.296969
'0000010111111'	DVLTFASCLRDKR	5044	38	143		0.146155	0.279723		0.28288
'0000011000000'	DVLTFAGAAYNNK	609	3	772		0.118432	1.47553		1.47554
'0000011000001'	DVLTFAGAAYNNR	1002	0	1079		0.105022	1.38551		1.38552
'0000011000010'	DVLTFAGAAYNKK	1702	4	2044		0.0878846	1.45531		1.45532
'0000011000011'	DVLTFAGAAYNKR	1321	4	1548		0.0982511	1.43969		1.4397
'0000011000100'	DVLTFAGAAYDNK	427	3	555		0.14099	1.51303		1.51304
'0000011000101'	DVLTFAGAAYDNR	1937	8	2446		0.112629	1.48782		1.48783
'0000011000110'	DVLTFAGAAYDKK	1097	6	1271		0.126238	1.42287		1.42288
'0000011000111'	DVLTFAGAAYDKR	1020	0	1333		0.0977059	1.51168		1.51169
'0000011001000'	DVLTFAGAARNNK	26948	41	832		0.0739899	0.290315		0.290444
'0000011001001'	DVLTFAGAARNNR	35122	160	1058		0.123167	0.287721		0.289049
'0000011001010'	DVLTFAGAARNKK	59465	239	1666		0.111666	0.278799		0.279752
'0000011001011'	DVLTFAGAARNKR	51411	70	1756		0.0694914	0.30368		0.303763
'0000011001100'	DVLTFAGAARDNK	20692	33	514		0.0768619	0.263694		0.263909
'0000011001101'	DVLTFAGAARDNR	64380	230	1744		0.106735	0.274059		0.274885
'0000011001110'	DVLTFAGAARDKK	36239	244	1102		0.141647	0.290401		0.292811
'0000011001111'	DVLTFAGAARDKR	32794	61	1037		0.0791563	0.293239		0.293408
'0000011010000'	DVLTFAGALYNNK	18010	39	19717		0.0847218	1.39695		1.39695
'0000011010001'	DVLTFAGALYNNR	22424	43	23104		0.0803286	1.3599		1.3599
'0000011010010'	DVLTFAGALYNKK	48091	109	52487		0.0874803	1.39478		1.39479
'0000011010011'	DVLTFAGALYNKR	33895	56	34042		0.0751832	1.34844		1.34844
'0000011010100'	DVLTFAGALYDNK	12785	16	13349		0.0665822	1.36889		1.36889
'0000011010101'	DVLTFAGALYDNR	49631	114	54410		0.0869777	1.39791		1.39791
'0000011010110'	DVLTFAGALYDKK	24577	68	27207		0.0944244	1.40404		1.40404
'0000011010111'	DVLTFAGALYDKR	23798	53	25993		0.085808	1.39585		1.39586
'0000011011000'	DVLTFAGALRNNK	8889	62	277		0.14236	0.290875		0.293326
'0000011011001'	DVLTFAGALRNNR	12326	44	407		0.106452	0.299067		0.299667
'0000011011010'	DVLTFAGALRNKK	22481	136	644		0.132852	0.280452		0.282493
'0000011011011'	DVLTFAGALRNKR	17045	83	499		0.126376	0.283204		0.284781
'0000011011100'	DVLTFAGALRDNK	7415	24	256		0.102686	0.304879		0.305356
'0000011011101'	DVLTFAGALRDNR	24612	99	707		0.112169	0.281402		0.282344
'0000011011110'	DVLTFAGALRDKK	12179	61	515		0.123169	0.334937		0.335716
'0000011011111'	DVLTFAGALRDKR	12153	41	331		0.103608	0.275481		0.27619
'0000011100000'	DVLTFAGCAYNNK	1138	5	1427		0.115737	1.48324		1.48325
'0000011100001'	DVLTFAGCAYNNR	1549	5	1517		0.101054	1.33039		1.3304
'0000011100010'	DVLTFAGCAYNKK	3227	21	3740		0.137573	1.43271		1.43273
'0000011100011'	DVLTFAGCAYNKR	3053	13	3535		0.114152	1.43212		1.43213
'0000011100100'	DVLTFAGCAYDNK	1025	3	905		0.0967928	1.27108		1.27109
'0000011100101'	DVLTFAGCAYDNR	3880	7	4685		0.0782322	1.45879		1.4588
'0000011100110'	DVLTFAGCAYDKK	1768	4	2324		0.0857881	1.51364		1.51365
'0000011100111'	DVLTFAGCAYDKR	1696	5	2042		0.0971019	1.45695		1.45696
'0000011101000'	DVLTFAGCARNNK	22564	67	644		0.0984572	0.280922		0.281448
'0000011101001'	DVLTFAGCARNNR	29134	116	700		0.111561	0.260057		0.261269
'0000011101010'	DVLTFAGCARNKK	53129	246	1764		0.118648	0.301431		0.302384
'0000011101011'	DVLTFAGCARNKR	41713	54	1274		0.0680722	0.289449		0.289539
'0000011101100'	DVLTFAGCARDNK	16115	31	536		0.0937838	0.300041		0.300376
'0000011101101'	DVLTFAGCARDNR	52996	224	1593		0.115519	0.28711		0.288112
'0000011101110'	DVLTFAGCARDKK	28498	86	914		0.0989448	0.295389		0.295839
'0000011101111'	DVLTFAGCARDKR	27049	168	942		0.136613	0.305894		0.307603
'0000011110000'	DVLTFAGCLYNNK	709	3	790		0.112792	1.39598		1.39599
'0000011110001'	DVLTFAGCLYNNR	852	0	796		0.106816	1.30309		1.3031
'0000011110010'	DVLTFAGCLYNKK	1978	4	2158		0.0818618	1.39258		1.39259
'0000011110011'	DVLTFAGCLYNKR	1507	6	1370		0.110827	1.28752		1.28753
'0000011110100'	DVLTFAGCLYDNK	449	0	572		0.108529	1.4936		1.4936
'0000011110101'	DVLTFAGCLYDNR	2044	14	2657		0.140706	1.50691		1.50693
'0000011110110'	DVLTFAGCLYDKK	783	3	764		0.10897	1.32823		1.32824
'0000011110111'	DVLTFAGCLYDKR	926	5	859		0.126367	1.30195		1.30196
'0000011111000'	DVLTFAGCLRNNK	71	0	0		0.0763975	0.237154		0.237457
'0000011111001'	DVLTFAGCLRNNR	55	0	5		0.0686119	0.467471		0.46749
'0000011111010'	DVLTFAGCLRNKK	252	0	2		0.082244	0.218331		0.218897
'0000011111011'	DVLTFAGCLRNKR	212	0	15		0.0889468	0.418658		0.418741
'0000011111100'	DVLTFAGCLRDNK	16	0	0		0.0695384	0.250639		0.250803
'0000011111101'	DVLTFAGCLRDNR	220	0	9		0.0829488	0.328979		0.329118
'0000011111110'	DVLTFAGCLRDKK	64	0	0		0.0858807	0.238544		0.239048
'0000011111111'	DVLTFAGCLRDKR	95	0	0		0.0538258	0.242441		0.242499
'0000100000000'	DVLTSNSAAYNNK	2817	91	57		0.267615	0.238435		0.296429
'0000100000001'	DVLTSNSAAYNNR	3286	78	63		0.236409	0.247462		0.282052
'0000100000010'	DVLTSNSAAYNKK	5668	69	157		0.194176	0.270109		0.282345
'0000100000011'	DVLTSNSAAYNKR	4677	73	79		0.218532	0.21647		0.253342
'0000100000100'	DVLTSNSAAYDNK	2212	40	32		0.206816	0.22784		0.254174
'0000100000101'	DVLTSNSAAYDNR	7165	160	105		0.234638	0.208019		0.259426
'0000100000110'	DVLTSNSAAYDKK	3875	49	83		0.207586	0.240461		0.263382
'0000100000111'	DVLTSNSAAYDKR	3329	42	57		0.206812	0.213184		0.244692
'0000100001000'	DVLTSNSAARNNK	8090	99	183		0.18103	0.252633		0.263923
'0000100001001'	DVLTSNSAARNNR	11651	47	341		0.112446	0.281921		0.282868
'0000100001010'	DVLTSNSAARNKK	19040	50	505		0.109294	0.272383		0.273322
'0000100001011'	DVLTSNSAARNKR	16307	91	399		0.129526	0.26239		0.264688
'0000100001100'	DVLTSNSAARDNK	6637	67	174		0.165452	0.267752		0.274087
'0000100001101'	DVLTSNSAARDNR	21594	192	414		0.162125	0.239119		0.247569
'0000100001110'	DVLTSNSAARDKK	10554	107	286		0.167827	0.276695		0.28273
'0000100001111'	DVLTSNSAARDKR	11040	158	264		0.194586	0.259456		0.273485
'0000100010000'	DVLTSNSALYNNK	16366	74	441		0.116923	0.272848		0.274113
'0000100010001'	DVLTSNSALYNNR	17175	45	436		0.0927901	0.266364		0.266849
'0000100010010'	DVLTSNSALYNKK	32627	397	781		0.182709	0.264676		0.274774
'0000100010011'	DVLTSNSALYNKR	23599	196	673		0.154091	0.281745		0.28564
'0000100010100'	DVLTSNSALYDNK	10611	40	193		0.109046	0.229599		0.23129
'0000100010101'	DVLTSNSALYDNR	36688	220	967		0.134396	0.269589		0.272055
'0000100010110'	DVLTSNSALYDKK	17814	121	451		0.13989	0.266049		0.269137
'0000100010111'	DVLTSNSALYDKR	17074	384	504		0.236261	0.287276		0.309892
'0000100011000'	DVLTSNSALRNNK	12368	62	254		0.12526	0.241017		0.243673
'0000100011001'	DVLTSNSALRNNR	19234	120	473		0.137057	0.268626		0.271352
'0000100011010'	DVLTSNSALRNKK	28916	257	720		0.16392	0.263847		0.270238
'0000100011011'	DVLTSNSALRNKR	24821	143	703		0.130789	0.279695		0.281616
'0000100011100'	DVLTSNSALRDNK	9791	31	301		0.100771	0.287724		0.288261
'0000100011101'	DVLTSNSALRDNR	30855	163	831		0.134215	0.27301		0.275356
'0000100011110'	DVLTSNSALRDKK	17544	79	529		0.11733	0.287363		0.288435
'0000100011111'	DVLTSNSALRDKR	15217	140	405		0.159965	0.271305		0.276532
'0000100100000'	DVLTSNSCAYNNK	3879	45	48		0.187156	0.196094		0.223408
'0000100100001'	DVLTSNSCAYNNR	5029	50	85		0.181607	0.224062		0.240701
'0000100100010'	DVLTSNSCAYNKK	6616	47	110		0.176838	0.216757		0.233282
'0000100100011'	DVLTSNSCAYNKR	5667	22	187		0.143093	0.295374		0.297752
'0000100100100'	DVLTSNSCAYDNK	2843	17	40		0.146138	0.20496		0.213929
'0000100100101'	DVLTSNSCAYDNR	8989	87	205		0.17217	0.247245		0.257034
'0000100100110'	DVLTSNSCAYDKK	4493	39	46		0.16946	0.18047		0.204145
'0000100100111'	DVLTSNSCAYDKR	5169	30	70		0.147742	0.209024		0.21784
'0000100101000'	DVLTSNSCARNNK	2762	24	70		0.156719	0.262549		0.267888
'0000100101001'	DVLTSNSCARNNR	4046	4	59		0.0646492	0.211385		0.211599
'0000100101010'	DVLTSNSCARNKK	7348	0	183		0.0401709	0.26172		0.261732
'0000100101011'	DVLTSNSCARNKR	5839	32	117		0.127955	0.240487		0.243428
'0000100101100'	DVLTSNSCARDNK	2497	5	66		0.127592	0.272376		0.274262
'0000100101101'	DVLTSNSCARDNR	8210	65	152		0.150518	0.230804		0.237705
'0000100101110'	DVLTSNSCARDKK	3992	38	81		0.160442	0.240961		0.248839
'0000100101111'	DVLTSNSCARDKR	4332	41	112		0.199637	0.26688		0.281156
'0000100110000'	DVLTSNSCLYNNK	4109	9	49		0.0848489	0.192161		0.193181
'0000100110001'	DVLTSNSCLYNNR	4306	0	113		0.100177	0.269473		0.270132
'0000100110010'	DVLTSNSCLYNKK	8620	71	245		0.152774	0.278866		0.28275
'0000100110011'	DVLTSNSCLYNKR	6857	76	185		0.173895	0.27392		0.281209
'0000100110100'	DVLTSNSCLYDNK	2615	45	38		0.206876	0.204523		0.2396
'0000100110101'	DVLTSNSCLYDNR	10809	29	201		0.0927733	0.233101		0.233876
'0000100110110'	DVLTSNSCLYDKK	4832	55	72		0.17707	0.211906		0.229678
'0000100110111'	DVLTSNSCLYDKR	4364	2	82		0.0428087	0.233613		0.233637
'0000100111000'	DVLTSNSCLRNNK	5275	0	107		0.0528573	0.240993		0.241048
'0000100111001'	DVLTSNSCLRNNR	6334	58	178		0.159646	0.274366		0.279354
'0000100111010'	DVLTSNSCLRNKK	10841	111	312		0.174708	0.282913		0.289588
'0000100111011'	DVLTSNSCLRNKR	9033	83	271		0.160432	0.286058		0.290478
'0000100111100'	DVLTSNSCLRDNK	3576	1	71		0.0615357	0.250174		0.250269
'0000100111101'	DVLTSNSCLRDNR	11193	50	301		0.138949	0.269627		0.272488
'0000100111110'	DVLTSNSCLRDKK	5324	30	144		0.137595	0.27295		0.275575
'0000100111111'	DVLTSNSCLRDKR	6334	5	172		0.0586376	0.282953		0.283003
'0000101000000'	DVLTSNGAAYNNK	2759	62	28		0.232725	0.200174		0.254595
'0000101000001'	DVLTSNGAAYNNR	3686	82	119		0.236533	0.298349		0.318613
'0000101000010'	DVLTSNGAAYNKK	6943	149	110		0.243444	0.212629		0.267725
'0000101000011'	DVLTSNGAAYNKR	5494	95	46		0.219446	0.171082		0.233366
'0000101000100'	DVLTSNGAAYDNK	2361	45	41		0.243037	0.218431		0.270089
'0000101000101'	DVLTSNGAAYDNR	7902	180	143		0.236145	0.217874		0.265162
'0000101000110'	DVLTSNGAAYDKK	4649	89	99		0.219353	0.24353		0.270863
'0000101000111'	DVLTSNGAAYDKR	3868	69	58		0.21692	0.199409		0.243214
'0000101001000'	DVLTSNGAARNNK	8946	70	170		0.149275	0.235315		0.241557
'0000101001001'	DVLTSNGAARNNR	11320	38	182		0.107249	0.216393		0.218322
'0000101001010'	DVLTSNGAARNKK	18690	130	380		0.143472	0.2496		0.2539
'0000101001011'	DVLTSNGAARNKR	14900	160	325		0.170703	0.251553		0.260474
'0000101001100'	DVLTSNGAARDNK	6220	69	95		0.189244	0.213867		0.236296
'0000101001101'	DVLTSNGAARDNR	22015	55	446		0.115261	0.238037		0.239949
'0000101001110'	DVLTSNGAARDKK	10673	40	304		0.108142	0.28128		0.282079
'0000101001111'	DVLTSNGAARDKR	9806	17	221		0.082068	0.252531		0.252866
'0000101010000'	DVLTSNGALYNNK	17615	24	355		0.0767525	0.245657		0.24593
'0000101010001'	DVLTSNGALYNNR	21393	61	486		0.132526	0.251963		0.254892
'0000101010010'	DVLTSNGALYNKK	34577	207	716		0.134882	0.24276		0.246359
'0000101010011'	DVLTSNGALYNKR	27372	86	632		0.101969	0.255476		0.256336
'0000101010100'	DVLTSNGALYDNK	11337	13	189		0.0910658	0.228794		0.229555
'0000101010101'	DVLTSNGALYDNR	42502	191	907		0.118779	0.247329		0.249243
'0000101010110'	DVLTSNGALYDKK	19447	105	357		0.128754	0.230744		0.23423
'0000101010111'	DVLTSNGALYDKR	18524	155	399		0.154336	0.250048		0.255935
'0000101011000'	DVLTSNGALRNNK	12890	87	235		0.150564	0.234264		0.24084
'0000101011001'	DVLTSNGALRNNR	14806	39	328		0.0957064	0.247347		0.248071
'0000101011010'	DVLTSNGALRNKK	24132	200	659		0.154217	0.273452		0.277783
'0000101011011'	DVLTSNGALRNKR	21937	229	616		0.173033	0.277456		0.284289
'0000101011100'	DVLTSNGALRDNK	9041	48	204		0.127118	0.252283		0.254704
'0000101011101'	DVLTSNGALRDNR	30493	259	680		0.162128	0.252226		0.25931
'0000101011110'	DVLTSNGALRDKK	14815	64	356		0.131946	0.261121		0.263659
'0000101011111'	DVLTSNGALRDKR	15045	141	347		0.174085	0.254738		0.264048
'0000101100000'	DVLTSNGCAYNNK	3749	32	41		0.168602	0.179556		0.203111
'0000101100001'	DVLTSNGCAYNNR	4753	25	50		0.148657	0.198216		0.208933
'0000101100010'	DVLTSNGCAYNKK	8478	46	143		0.137737	0.218921		0.224523
'0000101100011'	DVLTSNGCAYNKR	6556	52	139		0.17279	0.233169		0.245165
'0000101100100'	DVLTSNGCAYDNK	2931	12	50		0.164051	0.214848		0.227361
'0000101100101'	DVLTSNGCAYDNR	10513	118	177		0.181424	0.216602		0.234939
'0000101100110'	DVLTSNGCAYDKK	5173	17	82		0.152795	0.214821		0.224125
'0000101100111'	DVLTSNGCAYDKR	4514	20	101		0.156015	0.248657		0.254945
'0000101101000'	DVLTSNGCARNNK	2780	8	43		0.169845	0.208087		0.223981
'0000101101001'	DVLTSNGCARNNR	4544	9	68		0.100829	0.209398		0.211038
'0000101101010'	DVLTSNGCARNKK	7297	55	176		0.167597	0.268182		0.274847
'0000101101011'	DVLTSNGCARNKR	5526	21	119		0.156651	0.247504		0.254004
'0000101101100'	DVLTSNGCARDNK	2652	13	36		0.123645	0.199522		0.204302
'0000101101101'	DVLTSNGCARDNR	8341	30	133		0.126806	0.214833		0.218992
'0000101101110'	DVLTSNGCARDKK	3527	13	57		0.133363	0.214976		0.22015
'0000101101111'	DVLTSNGCARDKR	3743	9	88		0.0979041	0.251786		0.25254
'0000101110000'	DVLTSNGCLYNNK	3815	14	80		0.112553	0.243356		0.244947
'0000101110001'	DVLTSNGCLYNNR	5072	7	96		0.0694911	0.23422		0.234427
'0000101110010'	DVLTSNGCLYNKK	8306	61	167		0.144276	0.249154		0.253588
'0000101110011'	DVLTSNGCLYNKR	7341	40	171		0.128027	0.257547		0.259874
'0000101110100'	DVLTSNGCLYDNK	2873	20	61		0.140685	0.244725		0.248943
'0000101110101'	DVLTSNGCLYDNR	10049	113	179		0.174463	0.22748		0.240971
'0000101110110'	DVLTSNGCLYDKK	4402	75	79		0.209401	0.228164		0.255651
'0000101110111'	DVLTSNGCLYDKR	4657	9	146		0.084129	0.292351		0.292576
'0000101111000'	DVLTSNGCLRNNK	4904	39	82		0.160888	0.222995		0.233252
'0000101111001'	DVLTSNGCLRNNR	6643	67	230		0.176207	0.300407		0.306065
'0000101111010'	DVLTSNGCLRNKK	10435	50	175		0.119899	0.221314		0.224248
'0000101111011'	DVLTSNGCLRNKR	8936	57	280		0.142464	0.292075		0.294499
'0000101111100'	DVLTSNGCLRDNK	3684	26	68		0.166658	0.228461		0.239467
'0000101111101'	DVLTSNGCLRDNR	13537	111	272		0.16171	0.245023		0.252735
'0000101111110'	DVLTSNGCLRDKK	5241	13	132		0.129629	0.263982		0.266239
'0000101111111'	DVLTSNGCLRDKR	5717	16	103		0.100829	0.233463		0.234584
'0000110000000'	DVLTSASAAYNNK	2461	15	40		0.133666	0.219172		0.224068
'0000110000001'	DVLTSASAAYNNR	3828	30	98		0.162138	0.266253		0.272163
'0000110000010'	DVLTSASAAYNKK	6128	48	158		0.149029	0.268084		0.272068
'0000110000011'	DVLTSASAAYNKR	5098	39	100		0.147657	0.237971		0.243704
'0000110000100'	DVLTSASAAYDNK	1705	0	27		0.0709738	0.234055		0.234283
'0000110000101'	DVLTSASAAYDNR	8199	7	259		0.0596176	0.293228		0.293276
'0000110000110'	DVLTSASAAYDKK	4803	32	79		0.138536	0.219579		0.225267
'0000110000111'	DVLTSASAAYDKR	4318	9	80		0.0833625	0.232168		0.232653
'0000110001000'	DVLTSASAARNNK	8893	56	161		0.150745	0.22966		0.236721
'0000110001001'	DVLTSASAARNNR	12036	56	217		0.137565	0.228971		0.233762
'0000110001010'	DVLTSASAARNKK	18583	63	356		0.148118	0.233899		0.240056
'0000110001011'	DVLTSASAARNKR	13621	47	243		0.125495	0.2242		0.227635
'0000110001100'	DVLTSASAARDNK	6421	37	84		0.142464	0.214103		0.221083
'0000110001101'	DVLTSASAARDNR	21673	95	404		0.133046	0.239601		0.243144
'0000110001110'	DVLTSASAARDKK	11190	19	206		0.122709	0.229609		0.232474
'0000110001111'	DVLTSASAARDKR	10037	23	181		0.111296	0.225776		0.227741
'0000110010000'	DVLTSASALYNNK	15597	73	462		0.119738	0.286127		0.28732
'0000110010001'	DVLTSASALYNNR	17297	128	427		0.154236	0.265303		0.270107
'0000110010010'	DVLTSASALYNKK	34783	189	927		0.127964	0.270663		0.272616
'0000110010011'	DVLTSASALYNKR	25640	128	660		0.12232	0.266596		0.268277
'0000110010100'	DVLTSASALYDNK	10967	46	248		0.115461	0.252759		0.254322
'0000110010101'	DVLTSASALYDNR	37801	238	862		0.142303	0.254841		0.258704
'0000110010110'	DVLTSASALYDKK	17545	99	559		0.128362	0.295141		0.296604
'0000110010111'	DVLTSASALYDKR	18437	90	497		0.136299	0.273175		0.275684
'0000110011000'	DVLTSASALRNNK	12701	146	228		0.18326	0.22805		0.24441
'0000110011001'	DVLTSASALRNNR	15571	148	242		0.177741	0.214484		0.231889
'0000110011010'	DVLTSASALRNKK	29450	254	546		0.16875	0.230851		0.242068
'0000110011011'	DVLTSASALRNKR	21759	216	357		0.174965	0.220665		0.23566
'0000110011100'	DVLTSASALRDNK	8618	47	168		0.153784	0.236163		0.243178
'0000110011101'	DVLTSASALRDNR	32217	297	519		0.18179	0.218691		0.236657
'0000110011110'	DVLTSASALRDKK	16363	102	334		0.161589	0.24386		0.251669
'0000110011111'	DVLTSASALRDKR	14931	142	400		0.176001	0.267179		0.27552
'0000110100000'	DVLTSASCAYNNK	4016	33	97		0.152442	0.260902		0.265733
'0000110100001'	DVLTSASCAYNNR	4853	21	76		0.114964	0.215616		0.218278
'0000110100010'	DVLTSASCAYNKK	10352	15	248		0.0708408	0.259699		0.259855
'0000110100011'	DVLTSASCAYNKR	7418	111	143		0.197339	0.235662		0.255593
'0000110100100'	DVLTSASCAYDNK	2590	0	41		0.0995407	0.240669		0.24162
'0000110100101'	DVLTSASCAYDNR	9072	13	172		0.0725383	0.233534		0.233787
'0000110100110'	DVLTSASCAYDKK	4833	0	120		0.0760825	0.261515		0.261726
'0000110100111'	DVLTSASCAYDKR	5414	8	95		0.0716539	0.226682		0.226948
'0000110101000'	DVLTSASCARNNK	3642	14	55		0.127409	0.23476		0.237896
'0000110101001'	DVLTSASCARNNR	4035	30	104		0.157576	0.261632		0.267165
'0000110101010'	DVLTSASCARNKK	7064	22	117		0.10895	0.218497		0.220498
'0000110101011'	DVLTSASCARNKR	5199	6	163		0.0724666	0.290723		0.29084
'0000110101100'	DVLTSASCARDNK	1947	35	31		0.21746	0.215177		0.251967
'0000110101101'	DVLTSASCARDNR	8129	29	144		0.121268	0.224117		0.227071
'0000110101110'	DVLTSASCARDKK	3850	7	66		0.0862351	0.223594		0.224239
'0000110101111'	DVLTSASCARDKR	4458	30	86		0.139786	0.2356		0.240266
'0000110110000'	DVLTSASCLYNNK	4018	0	84		0.0864287	0.243759		0.24424
'0000110110001'	DVLTSASCLYNNR	5099	19	96		0.107255	0.234038		0.235506
'0000110110010'	DVLTSASCLYNKK	8342	80	296		0.164637	0.307246		0.311125
'0000110110011'	DVLTSASCLYNKR	6832	43	167		0.137294	0.260359		0.263419
'0000110110100'	DVLTSASCLYDNK	2593	0	51		0.0734573	0.239549		0.239794
'0000110110101'	DVLTSASCLYDNR	9224	12	225		0.0672952	0.264813		0.264929
'0000110110110'	DVLTSASCLYDKK	4299	17	63		0.120077	0.21445		0.21774
'0000110110111'	DVLTSASCLYDKR	3851	43	79		0.176207	0.240384		0.252201
'0000110111000'	DVLTSASCLRNNK	4200	48	78		0.175885	0.232863		0.24583
'0000110111001'	DVLTSASCLRNNR	5156	26	99		0.144492	0.231302		0.23704
'0000110111010'	DVLTSASCLRNKK	8700	68	215		0.156739	0.26927		0.274173
'0000110111011'	DVLTSASCLRNKR	6187	15	137		0.115022	0.255373		0.256855
'0000110111100'	DVLTSASCLRDNK	2626	18	46		0.164705	0.230034		0.24028
'0000110111101'	DVLTSASCLRDNR	8485	37	152		0.140449	0.228104		0.233417
'0000110111110'	DVLTSASCLRDKK	4978	26	57		0.15441	0.192009		0.205824
'0000110111111'	DVLTSASCLRDKR	4319	10	56		0.115061	0.211304		0.214169
'0000111000000'	DVLTSAGAAYNNK	3947	13	62		0.101796	0.215569		0.217116
'0000111000001'	DVLTSAGAAYNNR	3437	0	80		0.0725366	0.25571		0.255894
'0000111000010'	DVLTSAGAAYNKK	7281	45	191		0.134284	0.270149		0.272589
'0000111000011'	DVLTSAGAAYNKR	4733	35	126		0.14812	0.270462		0.274223
'0000111000100'	DVLTSAGAAYDNK	2457	0	52		0.0837289	0.246786		0.247185
'0000111000101'	DVLTSAGAAYDNR	8454	18	169		0.0839077	0.239382		0.23983
'0000111000110'	DVLTSAGAAYDKK	3352	31	95		0.159497	0.278029		0.282777
'0000111000111'	DVLTSAGAAYDKR	4562	28	109		0.13928	0.259999		0.263277
'0000111001000'	DVLTSAGAARNNK	11074	99	225		0.168487	0.240603		0.250359
'0000111001001'	DVLTSAGAARNNR	12542	91	233		0.163117	0.227078		0.237332
'0000111001010'	DVLTSAGAARNKK	22099	142	356		0.163893	0.21811		0.229998
'0000111001011'	DVLTSAGAARNKR	16002	46	293		0.134211	0.231772		0.235896
'0000111001100'	DVLTSAGAARDNK	8355	35	105		0.157713	0.197039		0.21095
'0000111001101'	DVLTSAGAARDNR	23050	125	394		0.159183	0.220104		0.23033
'0000111001110'	DVLTSAGAARDKK	11555	67	150		0.144288	0.201405		0.210397
'0000111001111'	DVLTSAGAARDKR	12316	93	214		0.16933	0.222117		0.234968
'0000111010000'	DVLTSAGALYNNK	16180	110	340		0.1421	0.244455		0.248879
'0000111010001'	DVLTSAGALYNNR	18937	145	422		0.150667	0.250093		0.255389
'0000111010010'	DVLTSAGALYNKK	33609	150	848		0.118339	0.261113		0.262671
'0000111010011'	DVLTSAGALYNKR	25925	93	560		0.107467	0.247002		0.248229
'0000111010100'	DVLTSAGALYDNK	11310	33	285		0.100793	0.269585		0.270261
'0000111010101'	DVLTSAGALYDNR	34630	197	809		0.130897	0.25983		0.262321
'0000111010110'	DVLTSAGALYDKK	17473	38	394		0.0910335	0.251092		0.25164
'0000111010111'	DVLTSAGALYDKR	18553	93	496		0.123993	0.27123		0.272913
'0000111011000'	DVLTSAGALRNNK	14240	188	245		0.205045	0.220158		0.248177
'0000111011001'	DVLTSAGALRNNR	16354	171	247		0.196432	0.206098		0.23466
'0000111011010'	DVLTSAGALRNKK	28213	335	540		0.193272	0.228096		0.248307
'0000111011011'	DVLTSAGALRNKR	26933	274	393		0.184147	0.212493		0.233053
'0000111011100'	DVLTSAGALRDNK	9664	106	149		0.18412	0.220379		0.23885
'0000111011101'	DVLTSAGALRDNR	31870	338	547		0.182173	0.226614		0.242896
'0000111011110'	DVLTSAGALRDKK	17439	229	315		0.193111	0.227764		0.247996
'0000111011111'	DVLTSAGALRDKR	17088	235	227		0.19708	0.20235		0.232687
'0000111100000'	DVLTSAGCAYNNK	4017	22	121		0.126663	0.285594		0.287141
'0000111100001'	DVLTSAGCAYNNR	5646	52	136		0.159748	0.258374		0.264503
'0000111100010'	DVLTSAGCAYNKK	8782	9	151		0.0602961	0.22465		0.224776
'0000111100011'	DVLTSAGCAYNKR	8506	26	221		0.0983545	0.269117		0.269725
'0000111100100'	DVLTSAGCAYDNK	3435	0	59		0.0944525	0.235118		0.235933
'0000111100101'	DVLTSAGCAYDNR	11783	2	308		0.0328259	0.272827		0.272832
'0000111100110'	DVLTSAGCAYDKK	5840	17	141		0.0986722	0.259938		0.260636
'0000111100111'	DVLTSAGCAYDKR	5739	14	120		0.0943977	0.243965		0.244679
'0000111101000'	DVLTSAGCARNNK	3430	7	96		0.107419	0.275279		0.276116
'0000111101001'	DVLTSAGCARNNR	4417	47	100		0.184775	0.252772		0.265055
'0000111101010'	DVLTSAGCARNKK	7981	91	141		0.185174	0.224047		0.242037
'0000111101011'	DVLTSAGCARNKR	6105	32	98		0.14659	0.217511		0.225001
'0000111101100'	DVLTSAGCARDNK	3090	15	41		0.174603	0.200308		0.220133
'0000111101101'	DVLTSAGCARDNR	8681	30	154		0.159489	0.228103		0.237292
'0000111101110'	DVLTSAGCARDKK	5008	6	57		0.0837586	0.18678		0.187843
'0000111101111'	DVLTSAGCARDKR	5104	7	52		0.0932814	0.18148		0.183384
'0000111110000'	DVLTSAGCLYNNK	4270	16	100		0.110405	0.257532		0.258729
'0000111110001'	DVLTSAGCLYNNR	5350	7	181		0.0845246	0.315144		0.315321
'0000111110010'	DVLTSAGCLYNKK	9373	54	169		0.131186	0.229543		0.233398
'0000111110011'	DVLTSAGCLYNKR	8220	70	265		0.155922	0.2951		0.2986
'0000111110100'	DVLTSAGCLYDNK	3100	2	57		0.110222	0.235063		0.236698
'0000111110101'	DVLTSAGCLYDNR	10430	71	255		0.139708	0.261598		0.264852
'0000111110110'	DVLTSAGCLYDKK	5591	68	184		0.179895	0.298291		0.304637
'0000111110111'	DVLTSAGCLYDKR	4430	42	58		0.162346	0.199277		0.214383
'0000111111000'	DVLTSAGCLRNNK	4127	36	83		0.16017	0.240052		0.247971
'0000111111001'	DVLTSAGCLRNNR	6044	39	104		0.155734	0.220599		0.229856
'0000111111010'	DVLTSAGCLRNKK	7929	55	98		0.175701	0.200683		0.220885
'0000111111011'	DVLTSAGCLRNKR	8346	184	129		0.237478	0.212947		0.263682
'0000111111100'	DVLTSAGCLRDNK	2634	36	52		0.194916	0.236646		0.255389
'0000111111101'	DVLTSAGCLRDNR	9912	109	179		0.183691	0.226466		0.243334
'0000111111110'	DVLTSAGCLRDKK	5540	41	103		0.172151	0.225456		0.238587
'0000111111111'	DVLTSAGCLRDKR	4686	76	81		0.203596	0.224878		0.250614
'0001000000000'	DVLPFNSAAYNNK	5066	15	6214		0.0972872	1.46892		1.46893
'0001000000001'	DVLPFNSAAYNNR	4697	14	6443		0.0975716	1.543		1.543
'0001000000010'	DVLPFNSAAYNKK	9841	14	13628		0.070351	1.5487		1.54871
'0001000000011'	DVLPFNSAAYNKR	7199	23	9978		0.100383	1.54798		1.54798
'0001000000100'	DVLPFNSAAYDNK	3769	8	5200		0.0840327	1.54693		1.54693
'0001000000101'	DVLPFNSAAYDNR	10603	33	14706		0.0994457	1.55052		1.55052
'0001000000110'	DVLPFNSAAYDKK	5278	15	6946		0.0955481	1.51511		1.51512
'0001000000111'	DVLPFNSAAYDKR	4785	16	5906		0.102634	1.47295		1.47296
'0001000001000'	DVLPFNSAARNNK	14405	65	454		0.117576	0.294782		0.295771
'0001000001001'	DVLPFNSAARNNR	18404	191	574		0.169352	0.291344		0.296616
'0001000001010'	DVLPFNSAARNKK	26770	185	1011		0.14463	0.31673		0.318686
'0001000001011'	DVLPFNSAARNKR	23223	258	770		0.174632	0.299363		0.304866
'0001000001100'	DVLPFNSAARDNK	10372	18	259		0.076901	0.26473		0.264942
'0001000001101'	DVLPFNSAARDNR	31131	113	863		0.106854	0.277631		0.278424
'0001000001110'	DVLPFNSAARDKK	17527	92	480		0.125304	0.275743		0.277409
'0001000001111'	DVLPFNSAARDKR	16034	136	535		0.156113	0.300908		0.304198
'0001000010000'	DVLPFNSALYNNK	17641	49	18969		0.0945521	1.38568		1.38569
'0001000010001'	DVLPFNSALYNNR	20659	71	21265		0.10388	1.35985		1.35986
'0001000010010'	DVLPFNSALYNKK	39795	144	40358		0.106533	1.35113		1.35114
'0001000010011'	DVLPFNSALYNKR	31552	84	30882		0.0927737	1.33016		1.33017
'0001000010100'	DVLPFNSALYDNK	13933	39	13520		0.0949111	1.32501		1.32501
'0001000010101'	DVLPFNSALYDNR	43911	118	45293		0.093198	1.36102		1.36103
'0001000010110'	DVLPFNSALYDKK	21853	66	23255		0.0980465	1.38092		1.38093
'0001000010111'	DVLPFNSALYDKR	20398	64	19601		0.101086	1.31895		1.31896
'0001000011000'	DVLPFNSALRNNK	18027	189	524		0.169228	0.282275		0.288126
'0001000011001'	DVLPFNSALRNNR	22149	162	763		0.144988	0.304054		0.306334
'0001000011010'	DVLPFNSALRNKK	34268	376	1064		0.179743	0.290407		0.297327
'0001000011011'	DVLPFNSALRNKR	29862	177	1088		0.1317	0.311697		0.313053
'0001000011100'	DVLPFNSALRDNK	13054	120	563		0.159453	0.33524		0.337725
'0001000011101'	DVLPFNSALRDNR	45317	251	1545		0.128033	0.303328		0.304643
'0001000011110'	DVLPFNSALRDKK	22473	186	768		0.14833	0.306184		0.308648
'0001000011111'	DVLPFNSALRDKR	20464	220	603		0.171558	0.284157		0.290231
'0001000100000'	DVLPFNSCAYNNK	5982	22	7211		0.107024	1.45772		1.45772
'0001000100001'	DVLPFNSCAYNNR	7363	19	9816		0.0915748	1.52375		1.52376
'0001000100010'	DVLPFNSCAYNKK	12464	49	15699		0.110114	1.48609		1.48609
'0001000100011'	DVLPFNSCAYNKR	11109	37	13634		0.102408	1.46882		1.46883
'0001000100100'	DVLPFNSCAYDNK	4973	16	6650		0.100909	1.5258		1.52581
'0001000100101'	DVLPFNSCAYDNR	13758	26	18532		0.0798458	1.5307		1.5307
'0001000100110'	DVLPFNSCAYDKK	7201	23	9397		0.100586	1.50949		1.5095
'0001000100111'	DVLPFNSCAYDKR	7757	60	10281		0.14844	1.51984		1.51985
'0001000101000'	DVLPFNSCARNNK	4959	11	104		0.085413	0.245456		0.245901
'0001000101001'	DVLPFNSCARNNR	5959	25	194		0.124282	0.297279		0.298513
'0001000101010'	DVLPFNSCARNKK	9422	32	361		0.103091	0.319633		0.320044
'0001000101011'	DVLPFNSCARNKR	8331	13	213		0.0779412	0.266755		0.266975
'0001000101100'	DVLPFNSCARDNK	3862	6	45		0.0728382	0.188246		0.188797
'0001000101101'	DVLPFNSCARDNR	11960	127	365		0.170478	0.288897		0.294484
'0001000101110'	DVLPFNSCARDKK	5913	21	265		0.105166	0.341716		0.342071
'0001000101111'	DVLPFNSCARDKR	4926	33	174		0.13934	0.308398		0.310213
'0001000110000'	DVLPFNSCLYNNK	4627	6	4916		0.0676524	1.37894		1.37894
'0001000110001'	DVLPFNSCLYNNR	7150	12	6911		0.0757414	1.32368		1.32368
'0001000110010'	DVLPFNSCLYNKK	10380	15	10964		0.0709097	1.37535		1.37535
'0001000110011'	DVLPFNSCLYNKR	9985	17	10117		0.0762628	1.35045		1.35045
'0001000110100'	DVLPFNSCLYDNK	3667	9	3938		0.0895774	1.38545		1.38546
'0001000110101'	DVLPFNSCLYDNR	12778	50	14388		0.109943	1.41457		1.41458
'0001000110110'	DVLPFNSCLYDKK	5882	28	6134		0.119757	1.36918		1.36919
'0001000110111'	DVLPFNSCLYDKR	5805	10	5718		0.0766054	1.33471		1.33471
'0001000111000'	DVLPFNSCLRNNK	5576	31	162		0.132648	0.280786		0.282805
'0001000111001'	DVLPFNSCLRNNR	6251	34	191		0.162703	0.288405		0.292979
'0001000111010'	DVLPFNSCLRNKK	10571	41	255		0.113498	0.262401		0.263671
'0001000111011'	DVLPFNSCLRNKR	9204	44	286		0.119664	0.292616		0.293715
'0001000111100'	DVLPFNSCLRDNK	4053	16	136		0.110413	0.301511		0.302199
'0001000111101'	DVLPFNSCLRDNR	12129	45	353		0.108329	0.28316		0.283948
'0001000111110'	DVLPFNSCLRDKK	6727	27	225		0.11043	0.298942		0.299652
'0001000111111'	DVLPFNSCLRDKR	6811	6	352		0.056992	0.364575		0.364594
'0001001000000'	DVLPFNGAAYNNK	3952	13	4977		0.101898	1.48605		1.48606
'0001001000001'	DVLPFNGAAYNNR	4881	13	6656		0.0926911	1.53623		1.53624
'0001001000010'	DVLPFNGAAYNKK	10603	22	13419		0.0831759	1.4894		1.4894
'0001001000011'	DVLPFNGAAYNKR	6526	12	7959		0.0815973	1.46345		1.46345
'0001001000100'	DVLPFNGAAYDNK	2907	3	3815		0.0611851	1.51325		1.51325
'0001001000101'	DVLPFNGAAYDNR	9265	29	13014		0.0995293	1.55723		1.55723
'0001001000110'	DVLPFNGAAYDKK	5378	20	6884		0.10755	1.49673		1.49674
'0001001000111'	DVLPFNGAAYDKR	4170	40	5490		0.163183	1.51537		1.51539
'0001001001000'	DVLPFNGAARNNK	10277	100	318		0.164828	0.290761		0.295472
'0001001001001'	DVLPFNGAARNNR	13805	112	353		0.151358	0.267122		0.271441
'0001001001010'	DVLPFNGAARNKK	23549	220	678		0.160734	0.281062		0.285796
'0001001001011'	DVLPFNGAARNKR	21936	125	580		0.129945	0.271538		0.273607
'0001001001100'	DVLPFNGAARDNK	7951	33	304		0.112076	0.317082		0.317698
'0001001001101'	DVLPFNGAARDNR	25989	70	709		0.0947956	0.27822		0.278679
'0001001001110'	DVLPFNGAARDKK	13577	58	390		0.114947	0.281016		0.282073
'0001001001111'	DVLPFNGAARDKR	14652	99	407		0.140656	0.276876		0.279632
'0001001010000'	DVLPFNGALYNNK	18756	32	21125		0.0763223	1.41461		1.41461
'0001001010001'	DVLPFNGALYNNR	20392	54	22298		0.0926231	1.3965		1.39651
'0001001010010'	DVLPFNGALYNKK	39876	97	43374		0.0891569	1.39314		1.39315
'0001001010011'	DVLPFNGALYNKR	30928	86	33091		0.0945559	1.38292		1.38293
'0001001010100'	DVLPFNGALYDNK	11788	24	12290		0.0837304	1.36667		1.36667
'0001001010101'	DVLPFNGALYDNR	40268	81	45023		0.0824935	1.41046		1.41047
'0001001010110'	DVLPFNGALYDKK	21592	55	23081		0.091054	1.38265		1.38265
'0001001010111'	DVLPFNGALYDKR	21746	63	23036		0.0962751	1.37818		1.37819
'0001001011000'	DVLPFNGALRNNK	14630	47	479		0.10061	0.300028		0.300488
'0001001011001'	DVLPFNGALRNNR	19540	135	520		0.140612	0.271741		0.274678
'0001001011010'	DVLPFNGALRNKK	29716	116	1046		0.112635	0.308476		0.309171
'0001001011011'	DVLPFNGALRNKR	25619	274	787		0.170936	0.288694		0.29436
'0001001011100'	DVLPFNGALRDNK	12055	114	365		0.162168	0.287428		0.291988
'0001001011101'	DVLPFNGALRDNR	35802	303	1075		0.154424	0.286507		0.29022
'0001001011110'	DVLPFNGALRDKK	17999	203	569		0.175266	0.294929		0.300811
'0001001011111'	DVLPFNGALRDKR	16673	55	578		0.102552	0.305253		0.305725
'0001001100000'	DVLPFNGCAYNNK	4973	17	6455		0.103637	1.50595		1.50595
'0001001100001'	DVLPFNGCAYNNR	6275	26	8162		0.112789	1.50733		1.50734
'0001001100010'	DVLPFNGCAYNKK	10644	23	14220		0.0846959	1.52517		1.52517
'0001001100011'	DVLPFNGCAYNKR	9085	48	12003		0.12552	1.51772		1.51773
'0001001100100'	DVLPFNGCAYDNK	4231	7	5154		0.0837046	1.46108		1.46109
'0001001100101'	DVLPFNGCAYDNR	12140	53	15356		0.115413	1.48893		1.48894
'0001001100110'	DVLPFNGCAYDKK	5706	17	7806		0.0975528	1.54117		1.54118
'0001001100111'	DVLPFNGCAYDKR	6075	29	7953		0.120039	1.51161		1.51162
'0001001101000'	DVLPFNGCARNNK	3982	0	115		0.0775101	0.281255		0.281433
'0001001101001'	DVLPFNGCARNNR	5106	8	173		0.0733919	0.302251		0.302359
'0001001101010'	DVLPFNGCARNKK	9269	63	274		0.140999	0.284738		0.287266
'0001001101011'	DVLPFNGCARNKR	6977	34	264		0.120847	0.325822		0.326609
'0001001101100'	DVLPFNGCARDNK	2433	7	72		0.0956689	0.284114		0.284558
'0001001101101'	DVLPFNGCARDNR	10816	140	362		0.186181	0.301169		0.308308
'0001001101110'	DVLPFNGCARDKK	5051	15	224		0.0974142	0.340871		0.341125
'0001001101111'	DVLPFNGCARDKR	4299	34	191		0.152658	0.338799		0.340769
'0001001110000'	DVLPFNGCLYNNK	4729	14	5692		0.0971541	1.45486		1.45487
'0001001110001'	DVLPFNGCLYNNR	6966	33	7663		0.119636	1.4002		1.40021
'0001001110010'	DVLPFNGCLYNKK	9370	56	9216		0.132515	1.33291		1.33292
'0001001110011'	DVLPFNGCLYNKR	8746	31	8382		0.105074	1.31494		1.31495
'0001001110100'	DVLPFNGCLYDNK	3414	29	3261		0.154685	1.31585		1.31587
'0001001110101'	DVLPFNGCLYDNR	10144	32	10945		0.100037	1.38832		1.38833
'0001001110110'	DVLPFNGCLYDKK	5642	13	6177		0.087123	1.39727		1.39727
'0001001110111'	DVLPFNGCLYDKR	5488	10	6003		0.0785753	1.39671		1.39672
'0001001111000'	DVLPFNGCLRNNK	5041	24	142		0.121396	0.277624		0.279034
'0001001111001'	DVLPFNGCLRNNR	8006	117	230		0.197322	0.281361		0.292842
'0001001111010'	DVLPFNGCLRNKK	10969	29	241		0.0936482	0.249455		0.250092
'0001001111011'	DVLPFNGCLRNKR	9530	51	296		0.130067	0.29048		0.292122
'0001001111100'	DVLPFNGCLRDNK	3450	2	164		0.0641889	0.350287		0.350323
'0001001111101'	DVLPFNGCLRDNR	12544	54	408		0.118794	0.296243		0.297261
'0001001111110'	DVLPFNGCLRDKK	6547	83	232		0.184486	0.308833		0.315135
'0001001111111'	DVLPFNGCLRDKR	5519	5	212		0.0576899	0.319507		0.319537
'0001010000000'	DVLPFASAAYNNK	3353	9	3927		0.093176	1.43934		1.43935
'0001010000001'	DVLPFASAAYNNR	3153	14	3951		0.116275	1.48279		1.4828
'0001010000010'	DVLPFASAAYNKK	6631	20	8047		0.0999515	1.45833		1.45833
'0001010000011'	DVLPFASAAYNKR	5672	13	6129		0.08692	1.38923		1.38924
'0001010000100'	DVLPFASAAYDNK	2176	5	2839		0.0862712	1.51436		1.51437
'0001010000101'	DVLPFASAAYDNR	6658	21	7912		0.0999318	1.44867		1.44868
'0001010000110'	DVLPFASAAYDKK	4099	11	5327		0.0931672	1.50675		1.50676
'0001010000111'	DVLPFASAAYDKR	3158	8	3663		0.0908336	1.43323		1.43323
'0001010001000'	DVLPFASAARNNK	9826	61	358		0.134294	0.311572		0.313055
'0001010001001'	DVLPFASAARNNR	13080	77	404		0.132253	0.290422		0.292193
'0001010001010'	DVLPFASAARNKK	21693	196	698		0.166794	0.295409		0.300112
'0001010001011'	DVLPFASAARNKR	19197	201	557		0.176208	0.282407		0.289377
'0001010001100'	DVLPFASAARDNK	7576	63	148		0.153935	0.237771		0.244659
'0001010001101'	DVLPFASAARDNR	23116	134	608		0.131882	0.270769		0.273002
'0001010001110'	DVLPFASAARDKK	12975	133	367		0.169799	0.280738		0.286787
'0001010001111'	DVLPFASAARDKR	12073	128	330		0.169613	0.275106		0.281551
'0001010010000'	DVLPFASALYNNK	14361	32	15033		0.0858486	1.36996		1.36996
'0001010010001'	DVLPFASALYNNR	15211	25	15050		0.0750883	1.33639		1.3364
'0001010010010'	DVLPFASALYNKK	29651	136	31021		0.117897	1.36912		1.36913
'0001010010011'	DVLPFASALYNKR	25416	80	25676		0.10098	1.34838		1.34839
'0001010010100'	DVLPFASALYDNK	8775	20	9088		0.0867067	1.36353		1.36354
'0001010010101'	DVLPFASALYDNR	31507	96	33638		0.0983618	1.38033		1.38033
'0001010010110'	DVLPFASALYDKK	16966	43	17937		0.090853	1.37595		1.37596
'0001010010111'	DVLPFASALYDKR	16378	49	17301		0.0994122	1.37795		1.37796
'0001010011000'	DVLPFASALRNNK	14237	83	498		0.133155	0.305628		0.307156
'0001010011001'	DVLPFASALRNNR	18285	97	548		0.126281	0.285766		0.287288
'0001010011010'	DVLPFASALRNKK	31197	176	880		0.129331	0.279218		0.281055
'0001010011011'	DVLPFASALRNKR	25660	104	795		0.112399	0.292409		0.293239
'0001010011100'	DVLPFASALRDNK	11105	93	432		0.153959	0.32076		0.323237
'0001010011101'	DVLPFASALRDNR	33805	184	1293		0.128185	0.31891		0.320018
'0001010011110'	DVLPFASALRDKK	16469	81	585		0.122109	0.308714		0.309712
'0001010011111'	DVLPFASALRDKR	17737	73	717		0.114698	0.326837		0.327453
'0001010100000'	DVLPFASCAYNNK	3186	15	3521		0.119311	1.40305		1.40306
'0001010100001'	DVLPFASCAYNNR	5564	10	6425		0.0778616	1.43002		1.43003
'0001010100010'	DVLPFASCAYNKK	8438	15	9081		0.0777254	1.38676		1.38676
'0001010100011'	DVLPFASCAYNKR	8313	18	8633		0.0846695	1.36351		1.36351
'0001010100100'	DVLPFASCAYDNK	3064	8	3412		0.0920494	1.40775		1.40775
'0001010100101'	DVLPFASCAYDNR	9087	31	10871		0.103319	1.44981		1.44982
'0001010100110'	DVLPFASCAYDKK	4830	22	5244		0.117587	1.39214		1.39215
'0001010100111'	DVLPFASCAYDKR	5389	6	6495		0.0631448	1.45792		1.45793
'0001010101000'	DVLPFASCARNNK	4227	18	98		0.113977	0.255844		0.257258
'0001010101001'	DVLPFASCARNNR	4295	21	119		0.122658	0.274543		0.27608
'0001010101010'	DVLPFASCARNKK	7480	20	219		0.0949077	0.28357		0.284
'0001010101011'	DVLPFASCARNKR	5713	92	211		0.204019	0.312223		0.321637
'0001010101100'	DVLPFASCARDNK	2318	0	40		0.0785876	0.232739		0.233107
'0001010101101'	DVLPFASCARDNR	8355	82	281		0.165551	0.301514		0.305756
'0001010101110'	DVLPFASCARDKK	4293	17	100		0.110292	0.256146		0.25736
'0001010101111'	DVLPFASCARDKR	4239	54	132		0.184021	0.291372		0.298954
'0001010110000'	DVLPFASCLYNNK	3417	3	3337		0.0568749	1.32636		1.32636
'0001010110001'	DVLPFASCLYNNR	4218	10	3740		0.0882229	1.27346		1.27346
'0001010110010'	DVLPFASCLYNKK	7595	19	7020		0.0903333	1.29695		1.29696
'0001010110011'	DVLPFASCLYNKR	6721	24	6573		0.105521	1.3281		1.32811
'0001010110100'	DVLPFASCLYDNK	3320	10	2801		0.0980229	1.2459		1.24591
'0001010110101'	DVLPFASCLYDNR	7898	12	7742		0.0724364	1.32908		1.32909
'0001010110110'	DVLPFASCLYDKK	4755	8	4855		0.0756693	1.35385		1.35385
'0001010110111'	DVLPFASCLYDKR	4030	5	4115		0.06635	1.35505		1.35506
'0001010111000'	DVLPFASCLRNNK	4482	8	88		0.077796	0.237963		0.238288
'0001010111001'	DVLPFASCLRNNR	4192	0	94		0.0431719	0.250187		0.250206
'0001010111010'	DVLPFASCLRNKK	8445	60	337		0.146585	0.325085		0.326981
'0001010111011'	DVLPFASCLRNKR	7510	48	239		0.135344	0.292634		0.294547
'0001010111100'	DVLPFASCLRDNK	2283	35	44		0.198859	0.236542		0.256863
'0001010111101'	DVLPFASCLRDNR	9548	88	258		0.159613	0.27333		0.278377
'0001010111110'	DVLPFASCLRDKK	4600	5	82		0.0677879	0.22813		0.228333
'0001010111111'	DVLPFASCLRDKR	4307	64	115		0.197576	0.269672		0.282901
'0001011000000'	DVLPFAGAAYNNK	644	0	677		0.0955233	1.37251		1.37252
'0001011000001'	DVLPFAGAAYNNR	765	2	846		0.0900107	1.39487		1.39488
'0001011000010'	DVLPFAGAAYNKK	1387	4	1435		0.0961659	1.36291		1.36292
'0001011000011'	DVLPFAGAAYNKR	1546	3	1833		0.0807811	1.44713		1.44713
'0001011000100'	DVLPFAGAAYDNK	749	0	742		0.105521	1.33713		1.33714
'0001011000101'	DVLPFAGAAYDNR	1696	2	1836		0.0648331	1.39756		1.39757
'0001011000110'	DVLPFAGAAYDKK	804	2	1009		0.0892356	1.48908		1.48909
'0001011000111'	DVLPFAGAAYDKR	683	0	639		0.0886061	1.3039		1.3039
'0001011001000'	DVLPFAGAARNNK	19554	31	583		0.07591	0.28666		0.286811
'0001011001001'	DVLPFAGAARNNR	26222	106	725		0.112285	0.276881		0.277882
'0001011001010'	DVLPFAGAARNKK	43528	158	1185		0.107683	0.274614		0.275467
'0001011001011'	DVLPFAGAARNKR	36240	65	1054		0.0844034	0.282636		0.282892
'0001011001100'	DVLPFAGAARDNK	15327	28	526		0.0785672	0.304388		0.304531
'0001011001101'	DVLPFAGAARDNR	48350	259	1470		0.129916	0.288358		0.290034
'0001011001110'	DVLPFAGAARDKK	24938	108	682		0.122285	0.274927		0.276436
'0001011001111'	DVLPFAGAARDKR	24257	148	773		0.134025	0.294693		0.29648
'0001011010000'	DVLPFAGALYNNK	14762	27	15773		0.0786913	1.38224		1.38225
'0001011010001'	DVLPFAGALYNNR	18005	32	18018		0.077718	1.34309		1.3431
'0001011010010'	DVLPFAGALYNKK	36370	71	37633		0.0809543	1.36242		1.36243
'0001011010011'	DVLPFAGALYNKR	27245	63	28774		0.0872594	1.37531		1.37532
'0001011010100'	DVLPFAGALYDNK	10668	25	10067		0.087716	1.30804		1.30804
'0001011010101'	DVLPFAGALYDNR	36530	85	38648		0.0874934	1.3764		1.37641
'0001011010110'	DVLPFAGALYDKK	20349	34	21677		0.0755757	1.37966		1.37967
'0001011010111'	DVLPFAGALYDKR	19439	40	22146		0.0828649	1.42247		1.42248
'0001011011000'	DVLPFAGALRNNK	6836	4	198		0.0644259	0.282186		0.282262
'0001011011001'	DVLPFAGALRNNR	8308	10	189		0.0679594	0.254115		0.254255
'0001011011010'	DVLPFAGALRNKK	16081	47	532		0.0983642	0.299399		0.299817
'0001011011011'	DVLPFAGALRNKR	13894	23	439		0.0753069	0.293561		0.293695
'0001011011100'	DVLPFAGALRDNK	5416	47	133		0.160287	0.263401		0.269229
'0001011011101'	DVLPFAGALRDNR	17857	83	522		0.118566	0.283583		0.28476
'0001011011110'	DVLPFAGALRDKK	8585	11	264		0.0671766	0.292512		0.292594
'0001011011111'	DVLPFAGALRDKR	8711	33	247		0.108096	0.27912		0.27994
'0001011100000'	DVLPFAGCAYNNK	1137	0	1207		0.0971018	1.38051		1.38052
'0001011100001'	DVLPFAGCAYNNR	1456	4	1372		0.0941334	1.30801		1.30802
'0001011100010'	DVLPFAGCAYNKK	2785	16	3014		0.130232	1.39017		1.39018
'0001011100011'	DVLPFAGCAYNKR	2017	4	2230		0.0815575	1.4033		1.40331
'0001011100100'	DVLPFAGCAYDNK	905	0	860		0.10137	1.31287		1.31288
'0001011100101'	DVLPFAGCAYDNR	2817	3	3202		0.0620377	1.42052		1.42052
'0001011100110'	DVLPFAGCAYDKK	1188	4	1353		0.102795	1.42562		1.42563
'0001011100111'	DVLPFAGCAYDKR	1633	3	1779		0.0788584	1.39422		1.39423
'0001011101000'	DVLPFAGCARNNK	16820	63	564		0.10779	0.301141		0.301761
'0001011101001'	DVLPFAGCARNNR	22622	85	601		0.107804	0.271478		0.272371
'0001011101010'	DVLPFAGCARNKK	38282	225	1164		0.132373	0.2884		0.290222
'0001011101011'	DVLPFAGCARNKR	32970	69	1122		0.083953	0.30306		0.303256
'0001011101100'	DVLPFAGCARDNK	12880	44	335		0.106176	0.26938		0.270237
'0001011101101'	DVLPFAGCARDNR	38976	255	1174		0.137691	0.28795		0.290137
'0001011101110'	DVLPFAGCARDKK	21017	55	592		0.0927976	0.27893		0.279342
'0001011101111'	DVLPFAGCARDKR	21199	59	780		0.0945178	0.313649		0.313946
'0001011110000'	DVLPFAGCLYNNK	724	0	781		0.0831446	1.38819		1.3882
'0001011110001'	DVLPFAGCLYNNR	763	0	539		0.0923676	1.15227		1.15228
'0001011110010'	DVLPFAGCLYNKK	1281	2	1407		0.0730854	1.39305		1.39305
'0001011110011'	DVLPFAGCLYNKR	1270	2	1105		0.0736899	1.26291		1.26292
'0001011110100'	DVLPFAGCLYDNK	378	0	296		0.0904257	1.2057		1.20571
'0001011110101'	DVLPFAGCLYDNR	1533	15	1600		0.160796	1.37256		1.37259
'0001011110110'	DVLPFAGCLYDKK	692	0	562		0.0969805	1.22519		1.2252
'0001011110111'	DVLPFAGCLYDKR	683	0	655		0.0963912	1.31816		1.31817
'0001011111000'	DVLPFAGCLRNNK	6	0	0		0.0678078	0.246089		0.246245
'0001011111001'	DVLPFAGCLRNNR	105	0	0		0.0720673	0.234795		0.235036
'0001011111010'	DVLPFAGCLRNKK	119	0	0		0.0710598	0.224521		0.224786
'0001011111011'	DVLPFAGCLRNKR	95	0	0		0.0835072	0.241132		0.24156
'0001011111100'	DVLPFAGCLRDNK	50	0	0		0.0943496	0.22773		0.228638
'0001011111101'	DVLPFAGCLRDNR	154	0	0		0.0765429	0.229303		0.229647
'0001011111110'	DVLPFAGCLRDKK	39	0	0		0.0773686	0.229946		0.230303
'0001011111111'	DVLPFAGCLRDKR	84	0	0		0.0763078	0.246608		0.246871
'0001100000000'	DVLPSNSAAYNNK	3131	32	67		0.197814	0.243202		0.261519
'0001100000001'	DVLPSNSAAYNNR	4218	78	58		0.219799	0.197715		0.244344
'0001100000010'	DVLPSNSAAYNKK	6783	83	137		0.19449	0.234014		0.253224
'0001100000011'	DVLPSNSAAYNKR	5015	40	78		0.180978	0.216422		0.234627
'0001100000100'	DVLPSNSAAYDNK	2103	21	47		0.165263	0.243091		0.25178
'0001100000101'	DVLPSNSAAYDNR	7854	101	122		0.191357	0.215199		0.238195
'0001100000110'	DVLPSNSAAYDKK	3745	83	58		0.25119	0.203165		0.269686
'0001100000111'	DVLPSNSAAYDKR	3760	46	60		0.185051	0.240116		0.254644
'0001100001000'	DVLPSNSAARNNK	8699	42	139		0.131599	0.220857		0.225314
'0001100001001'	DVLPSNSAARNNR	9676	12	146		0.100864	0.21073		0.212336
'0001100001010'	DVLPSNSAARNKK	16992	109	302		0.142694	0.227097		0.232876
'0001100001011'	DVLPSNSAARNKR	14319	31	353		0.086483	0.265175		0.265534
'0001100001100'	DVLPSNSAARDNK	6743	2	147		0.0564358	0.247007		0.247074
'0001100001101'	DVLPSNSAARDNR	18511	74	395		0.113396	0.246541		0.248113
'0001100001110'	DVLPSNSAARDKK	10717	137	196		0.184362	0.228902		0.245475
'0001100001111'	DVLPSNSAARDKR	9863	58	225		0.131975	0.253784		0.256588
'0001100010000'	DVLPSNSALYNNK	15374	9	288		0.0498751	0.233		0.233047
'0001100010001'	DVLPSNSALYNNR	17668	93	367		0.125954	0.244853		0.24743
'0001100010010'	DVLPSNSALYNKK	32068	100	694		0.0992235	0.247215		0.248068
'0001100010011'	DVLPSNSALYNKR	23331	155	635		0.139188	0.274516		0.277225
'0001100010100'	DVLPSNSALYDNK	10420	6	227		0.0472263	0.248764		0.248794
'0001100010101'	DVLPSNSALYDNR	34342	100	689		0.0979244	0.241312		0.242187
'0001100010110'	DVLPSNSALYDKK	17242	160	431		0.16012	0.264526		0.270245
'0001100010111'	DVLPSNSALYDKR	18467	199	361		0.182051	0.237614		0.251648
'0001100011000'	DVLPSNSALRNNK	11572	40	244		0.114712	0.250526		0.252092
'0001100011001'	DVLPSNSALRNNR	14389	76	282		0.128738	0.235931		0.239159
'0001100011010'	DVLPSNSALRNKK	26044	122	521		0.125487	0.238515		0.24129
'0001100011011'	DVLPSNSALRNKR	19798	45	438		0.0878585	0.250833		0.251302
'0001100011100'	DVLPSNSALRDNK	9702	53	194		0.128307	0.251978		0.254513
'0001100011101'	DVLPSNSALRDNR	27518	120	632		0.119209	0.256208		0.257928
'0001100011110'	DVLPSNSALRDKK	15118	140	418		0.169289	0.275667		0.282015
'0001100011111'	DVLPSNSALRDKR	14317	85	406		0.1459	0.278856		0.282021
'0001100100000'	DVLPSNSCAYNNK	3525	8	66		0.100763	0.2302		0.231375
'0001100100001'	DVLPSNSCAYNNR	4769	5	59		0.0847077	0.190299		0.191346
'0001100100010'	DVLPSNSCAYNKK	5843	17	94		0.108423	0.222375		0.224217
'0001100100011'	DVLPSNSCAYNKR	6382	13	94		0.10013	0.208126		0.20975
'0001100100100'	DVLPSNSCAYDNK	2204	2	25		0.104113	0.204056		0.206126
'0001100100101'	DVLPSNSCAYDNR	7862	21	165		0.103194	0.242389		0.24348
'0001100100110'	DVLPSNSCAYDKK	4508	41	80		0.161144	0.225689		0.235624
'0001100100111'	DVLPSNSCAYDKR	3814	20	65		0.127562	0.220289		0.224209
'0001100101000'	DVLPSNSCARNNK	3087	24	47		0.154419	0.209876		0.220355
'0001100101001'	DVLPSNSCARNNR	4121	2	70		0.0434817	0.222713		0.222743
'0001100101010'	DVLPSNSCARNKK	6315	9	125		0.0935638	0.235397		0.236175
'0001100101011'	DVLPSNSCARNKR	4963	8	67		0.0777038	0.201474		0.202055
'0001100101100'	DVLPSNSCARDNK	2240	0	32		0.0665929	0.209037		0.209291
'0001100101101'	DVLPSNSCARDNR	7637	58	155		0.148824	0.240251		0.245996
'0001100101110'	DVLPSNSCARDKK	3944	0	104		0.0787126	0.271145		0.271361
'0001100101111'	DVLPSNSCARDKR	4494	4	67		0.134325	0.22233		0.227097
'0001100110000'	DVLPSNSCLYNNK	3907	49	52		0.183613	0.200723		0.224608
'0001100110001'	DVLPSNSCLYNNR	6180	185	136		0.268921	0.250129		0.302978
'0001100110010'	DVLPSNSCLYNKK	7969	86	98		0.171866	0.19386		0.21434
'0001100110011'	DVLPSNSCLYNKR	6836	20	137		0.0984905	0.240162		0.241076
'0001100110100'	DVLPSNSCLYDNK	2220	2	59		0.0575438	0.271681		0.271734
'0001100110101'	DVLPSNSCLYDNR	9357	183	222		0.210117	0.257747		0.277336
'0001100110110'	DVLPSNSCLYDKK	4457	78	104		0.212499	0.256844		0.277552
'0001100110111'	DVLPSNSCLYDKR	3780	21	61		0.128324	0.218482		0.222621
'0001100111000'	DVLPSNSCLRNNK	4520	4	89		0.105652	0.231756		0.233176
'0001100111001'	DVLPSNSCLRNNR	6161	61	179		0.169685	0.278234		0.28445
'0001100111010'	DVLPSNSCLRNKK	9960	65	219		0.17919	0.25152		0.262489
'0001100111011'	DVLPSNSCLRNKR	7960	38	215		0.118879	0.278504		0.279773
'0001100111100'	DVLPSNSCLRDNK	3094	3	51		0.0890689	0.231873		0.23253
'0001100111101'	DVLPSNSCLRDNR	9477	44	287		0.135529	0.282478		0.284655
'0001100111110'	DVLPSNSCLRDKK	5363	20	76		0.16186	0.207812		0.220943
'0001100111111'	DVLPSNSCLRDKR	5524	0	151		0.091305	0.275528		0.275929
'0001101000000'	DVLPSNGAAYNNK	3421	41	79		0.185955	0.250498		0.263479
'0001101000001'	DVLPSNGAAYNNR	4047	43	60		0.184919	0.204977		0.228121
'0001101000010'	DVLPSNGAAYNKK	5869	73	84		0.192426	0.20315		0.230671
'0001101000011'	DVLPSNGAAYNKR	5686	57	87		0.186936	0.213788		0.235204
'0001101000100'	DVLPSNGAAYDNK	2363	44	47		0.21177	0.229306		0.257585
'0001101000101'	DVLPSNGAAYDNR	8016	65	124		0.167582	0.224259		0.236204
'0001101000110'	DVLPSNGAAYDKK	3810	27	52		0.168	0.207465		0.222815
'0001101000111'	DVLPSNGAAYDKR	4084	44	92		0.173877	0.252248		0.261813
'0001101001000'	DVLPSNGAARNNK	8470	47	206		0.135852	0.259772		0.262715
'0001101001001'	DVLPSNGAARNNR	9734	69	151		0.144989	0.211881		0.219669
'0001101001010'	DVLPSNGAARNKK	15218	149	248		0.166723	0.225393		0.2369
'0001101001011'	DVLPSNGAARNKR	12332	23	194		0.108895	0.213907		0.216057
'0001101001100'	DVLPSNGAARDNK	5470	2	101		0.0569363	0.230503		0.230592
'0001101001101'	DVLPSNGAARDNR	19191	72	329		0.117266	0.22197		0.224601
'0001101001110'	DVLPSNGAARDKK	9566	26	247		0.0966143	0.266869		0.267447
'0001101001111'	DVLPSNGAARDKR	8740	5	217		0.0848358	0.266135		0.266459
'0001101010000'	DVLPSNGALYNNK	15024	41	286		0.0990806	0.234281		0.235305
'0001101010001'	DVLPSNGALYNNR	18044	92	321		0.125202	0.227714		0.230937
'0001101010010'	DVLPSNGALYNKK	32844	146	572		0.116825	0.22676		0.229163
'0001101010011'	DVLPSNGALYNKR	25727	91	531		0.107092	0.243389		0.24466
'0001101010100'	DVLPSNGALYDNK	11120	56	214		0.134854	0.237697		0.241562
'0001101010101'	DVLPSNGALYDNR	35833	133	611		0.108127	0.223036		0.224837
'0001101010110'	DVLPSNGALYDKK	18106	86	419		0.119921	0.255314		0.257103
'0001101010111'	DVLPSNGALYDKR	18591	84	392		0.11738	0.244926		0.246805
'0001101011000'	DVLPSNGALRNNK	11406	56	202		0.138556	0.226565		0.231688
'0001101011001'	DVLPSNGALRNNR	14787	37	248		0.115497	0.220031		0.222565
'0001101011010'	DVLPSNGALRNKK	24987	66	554		0.0985292	0.247412		0.248236
'0001101011011'	DVLPSNGALRNKR	22498	142	455		0.142359	0.238902		0.243724
'0001101011100'	DVLPSNGALRDNK	8809	57	137		0.142542	0.213858		0.220881
'0001101011101'	DVLPSNGALRDNR	27325	87	435		0.110295	0.21743		0.219581
'0001101011110'	DVLPSNGALRDKK	13830	125	244		0.169795	0.225885		0.238215
'0001101011111'	DVLPSNGALRDKR	13785	47	221		0.127274	0.214404		0.21866
'0001101100000'	DVLPSNGCAYNNK	3598	0	61		0.0457301	0.222228		0.222266
'0001101100001'	DVLPSNGCAYNNR	4518	1	72		0.0861146	0.220768		0.221438
'0001101100010'	DVLPSNGCAYNKK	10521	41	150		0.115487	0.212897		0.215735
'0001101100011'	DVLPSNGCAYNKR	6369	5	81		0.0800355	0.194729		0.195478
'0001101100100'	DVLPSNGCAYDNK	3079	2	46		0.066459	0.209271		0.209522
'0001101100101'	DVLPSNGCAYDNR	7808	3	110		0.0558615	0.202285		0.202414
'0001101100110'	DVLPSNGCAYDKK	3972	3	84		0.0597425	0.244152		0.244242
'0001101100111'	DVLPSNGCAYDKR	5040	4	73		0.0725392	0.205596		0.205992
'0001101101000'	DVLPSNGCARNNK	3755	26	39		0.14551	0.178518		0.192078
'0001101101001'	DVLPSNGCARNNR	3557	1	47		0.0738265	0.206737		0.207158
'0001101101010'	DVLPSNGCARNKK	6797	8	120		0.0810905	0.223575		0.224063
'0001101101011'	DVLPSNGCARNKR	6047	8	82		0.0835461	0.203271		0.204052
'0001101101100'	DVLPSNGCARDNK	2550	2	29		0.0719588	0.188676		0.189193
'0001101101101'	DVLPSNGCARDNR	8527	17	164		0.087904	0.231881		0.232499
'0001101101110'	DVLPSNGCARDKK	3664	0	50		0.0542131	0.200836		0.200951
'0001101101111'	DVLPSNGCARDKR	3640	13	43		0.112184	0.18458		0.188643
'0001101110000'	DVLPSNGCLYNNK	3389	62	67		0.216316	0.236696		0.264762
'0001101110001'	DVLPSNGCLYNNR	5244	82	124		0.201001	0.256782		0.273341
'0001101110010'	DVLPSNGCLYNKK	7764	175	115		0.236112	0.211421		0.262024
'0001101110011'	DVLPSNGCLYNKR	6872	111	135		0.204375	0.242567		0.263587
'0001101110100'	DVLPSNGCLYDNK	2289	2	48		0.0567659	0.244748		0.244819
'0001101110101'	DVLPSNGCLYDNR	9443	369	135		0.302741	0.207141		0.313863
'0001101110110'	DVLPSNGCLYDKK	4387	14	85		0.129302	0.237155		0.240388
'0001101110111'	DVLPSNGCLYDKR	4840	80	129		0.207139	0.272208		0.287839
'0001101111000'	DVLPSNGCLRNNK	5238	56	96		0.178047	0.227521		0.242177
'0001101111001'	DVLPSNGCLRNNR	6025	50	113		0.172366	0.243092		0.253483
'0001101111010'	DVLPSNGCLRNKK	9418	119	122		0.215398	0.2067		0.246002
'0001101111011'	DVLPSNGCLRNKR	8881	104	196		0.18522	0.247498		0.260762
'0001101111100'	DVLPSNGCLRDNK	3030	14	109		0.138026	0.298434		0.300385
'0001101111101'	DVLPSNGCLRDNR	11283	32	241		0.162789	0.241297		0.249644
'0001101111110'	DVLPSNGCLRDKK	5203	4	123		0.119465	0.285135		0.28633
'0001101111111'	DVLPSNGCLRDKR	5048	50	147		0.169758	0.280757		0.286798
'0001110000000'	DVLPSASAAYNNK	2776	6	61		0.0846784	0.25019		0.25059
'0001110000001'	DVLPSASAAYNNR	3423	0	63		0.0903898	0.236863		0.237514
'0001110000010'	DVLPSASAAYNKK	7643	35	182		0.118904	0.258342		0.259994
'0001110000011'	DVLPSASAAYNKR	4678	0	100		0.0711946	0.249612		0.249796
'0001110000100'	DVLPSASAAYDNK	1944	0	65		0.0706457	0.301039		0.301131
'0001110000101'	DVLPSASAAYDNR	7706	71	97		0.160115	0.195613		0.210724
'0001110000110'	DVLPSASAAYDKK	4139	27	129		0.137675	0.291779		0.293866
'0001110000111'	DVLPSASAAYDKR	4179	0	76		0.075102	0.22435		0.224691
'0001110001000'	DVLPSASAARNNK	8295	57	164		0.160387	0.236626		0.244976
'0001110001001'	DVLPSASAARNNR	9771	67	170		0.149257	0.222527		0.230035
'0001110001010'	DVLPSASAARNKK	18259	71	261		0.120274	0.20604		0.209839
'0001110001011'	DVLPSASAARNKR	13501	36	170		0.117143	0.194462		0.198578
'0001110001100'	DVLPSASAARDNK	6162	15	104		0.110007	0.222124		0.224098
'0001110001101'	DVLPSASAARDNR	20483	56	261		0.10423	0.195547		0.197958
'0001110001110'	DVLPSASAARDKK	10577	28	218		0.147197	0.239161		0.244722
'0001110001111'	DVLPSASAARDKR	10877	24	184		0.114298	0.222504		0.224832
'0001110010000'	DVLPSASALYNNK	14055	59	420		0.114077	0.28542		0.286387
'0001110010001'	DVLPSASALYNNR	16834	79	378		0.120372	0.251704		0.253616
'0001110010010'	DVLPSASALYNKK	30726	58	897		0.0819235	0.283253		0.283475
'0001110010011'	DVLPSASALYNKR	23141	81	581		0.120532	0.26423		0.265854
'0001110010100'	DVLPSASALYDNK	10276	36	372		0.10631	0.309286		0.309816
'0001110010101'	DVLPSASALYDNR	30938	121	868		0.110837	0.277748		0.278682
'0001110010110'	DVLPSASALYDKK	16571	22	452		0.0883613	0.274561		0.274911
'0001110010111'	DVLPSASALYDKR	14125	21	329		0.0781855	0.25706		0.257313
'0001110011000'	DVLPSASALRNNK	11616	150	162		0.197406	0.216899		0.242219
'0001110011001'	DVLPSASALRNNR	15898	143	273		0.16998	0.220809		0.234107
'0001110011010'	DVLPSASALRNKK	24772	236	339		0.181244	0.202053		0.224377
'0001110011011'	DVLPSASALRNKR	23806	225	402		0.175504	0.219267		0.234747
'0001110011100'	DVLPSASALRDNK	7497	88	102		0.195594	0.206805		0.234666
'0001110011101'	DVLPSASALRDNR	28381	278	453		0.188683	0.214226		0.236295
'0001110011110'	DVLPSASALRDKK	15571	239	314		0.207735	0.244338		0.266278
'0001110011111'	DVLPSASALRDKR	14494	133	178		0.166962	0.194596		0.212706
'0001110100000'	DVLPSASCAYNNK	4183	6	100		0.0754565	0.258936		0.259147
'0001110100001'	DVLPSASCAYNNR	4833	39	111		0.150426	0.253826		0.258827
'0001110100010'	DVLPSASCAYNKK	9071	45	165		0.123137	0.233687		0.236425
'0001110100011'	DVLPSASCAYNKR	6948	32	181		0.118162	0.269729		0.271111
'0001110100100'	DVLPSASCAYDNK	3744	0	83		0.0873633	0.251243		0.251697
'0001110100101'	DVLPSASCAYDNR	9585	36	214		0.109189	0.252737		0.253953
'0001110100110'	DVLPSASCAYDKK	5666	24	141		0.116773	0.264102		0.265512
'0001110100111'	DVLPSASCAYDKR	4769	8	103		0.0796649	0.247964		0.248277
'0001110101000'	DVLPSASCARNNK	3023	12	58		0.119327	0.235583		0.237898
'0001110101001'	DVLPSASCARNNR	3547	3	59		0.0886475	0.219121		0.219905
'0001110101010'	DVLPSASCARNKK	6343	25	84		0.11692	0.200922		0.204575
'0001110101011'	DVLPSASCARNKR	4889	14	121		0.0969846	0.260687		0.261326
'0001110101100'	DVLPSASCARDNK	2204	0	25		0.0810537	0.232196		0.232622
'0001110101101'	DVLPSASCARDNR	6661	4	140		0.0791312	0.245735		0.246049
'0001110101110'	DVLPSASCARDKK	3866	0	70		0.103298	0.224744		0.226173
'0001110101111'	DVLPSASCARDKR	3982	5	60		0.0852388	0.210695		0.211449
'0001110110000'	DVLPSASCLYNNK	3025	7	98		0.0865118	0.295564		0.295809
'0001110110001'	DVLPSASCLYNNR	3851	3	43		0.0538677	0.187005		0.187149
'0001110110010'	DVLPSASCLYNKK	7714	18	197		0.0609779	0.266492		0.266565
'0001110110011'	DVLPSASCLYNKR	5866	1	135		0.0275139	0.254477		0.25448
'0001110110100'	DVLPSASCLYDNK	2322	41	75		0.213439	0.296493		0.310003
'0001110110101'	DVLPSASCLYDNR	8518	33	244		0.112086	0.280512		0.281462
'0001110110110'	DVLPSASCLYDKK	4590	2	117		0.0496757	0.265187		0.265217
'0001110110111'	DVLPSASCLYDKR	4058	40	126		0.164597	0.291427		0.296072
'0001110111000'	DVLPSASCLRNNK	3200	39	49		0.182472	0.214777		0.234009
'0001110111001'	DVLPSASCLRNNR	4001	54	44		0.192746	0.182512		0.218826
'0001110111010'	DVLPSASCLRNKK	7778	55	111		0.152181	0.202404		0.213463
'0001110111011'	DVLPSASCLRNKR	5642	33	80		0.14215	0.221383		0.227572
'0001110111100'	DVLPSASCLRDNK	2707	18	43		0.143758	0.21441		0.221632
'0001110111101'	DVLPSASCLRDNR	8733	79	142		0.167417	0.209672		0.22433
'0001110111110'	DVLPSASCLRDKK	3300	31	75		0.18115	0.24986		0.26159
'0001110111111'	DVLPSASCLRDKR	4897	42	93		0.163933	0.254662		0.261859
'0001111000000'	DVLPSAGAAYNNK	3363	11	100		0.105542	0.285709		0.286387
'0001111000001'	DVLPSAGAAYNNR	3627	32	100		0.157287	0.276546		0.281092
'0001111000010'	DVLPSAGAAYNKK	6827	20	187		0.148414	0.277456		0.280932
'0001111000011'	DVLPSAGAAYNKR	5051	46	106		0.158318	0.243439		0.25063
'0001111000100'	DVLPSAGAAYDNK	2276	3	55		0.067646	0.259064		0.259192
'0001111000101'	DVLPSAGAAYDNR	7069	53	141		0.147752	0.243236		0.248577
'0001111000110'	DVLPSAGAAYDKK	3416	19	92		0.128258	0.273426		0.27533
'0001111000111'	DVLPSAGAAYDKR	3134	3	95		0.0667616	0.286522		0.286607
'0001111001000'	DVLPSAGAARNNK	9933	52	184		0.155782	0.227206		0.235627
'0001111001001'	DVLPSAGAARNNR	10975	43	219		0.132294	0.247369		0.250465
'0001111001010'	DVLPSAGAARNKK	19811	60	351		0.125336	0.223999		0.227425
'0001111001011'	DVLPSAGAARNKR	16249	79	277		0.13457	0.221561		0.226423
'0001111001100'	DVLPSAGAARDNK	7648	55	112		0.148425	0.209731		0.218624
'0001111001101'	DVLPSAGAARDNR	22998	49	417		0.127754	0.233155		0.236405
'0001111001110'	DVLPSAGAARDKK	11226	24	114		0.107917	0.182049		0.185641
'0001111001111'	DVLPSAGAARDKR	11251	45	180		0.123874	0.216931		0.22056
'0001111010000'	DVLPSAGALYNNK	12788	22	274		0.0761146	0.250192		0.250439
'0001111010001'	DVLPSAGALYNNR	16269	68	328		0.11433	0.240238		0.242024
'0001111010010'	DVLPSAGALYNKK	30050	202	716		0.140761	0.25983		0.263274
'0001111010011'	DVLPSAGALYNKR	23552	77	574		0.104399	0.263914		0.264767
'0001111010100'	DVLPSAGALYDNK	9800	34	226		0.104248	0.26233		0.263196
'0001111010101'	DVLPSAGALYDNR	32209	188	809		0.13111	0.264275		0.266641
'0001111010110'	DVLPSAGALYDKK	17204	42	349		0.0905224	0.246904		0.24747
'0001111010111'	DVLPSAGALYDKR	15417	49	367		0.101895	0.25921		0.260025
'0001111011000'	DVLPSAGALRNNK	13087	194	173		0.196338	0.206645		0.234956
'0001111011001'	DVLPSAGALRNNR	14485	198	240		0.194504	0.221903		0.244342
'0001111011010'	DVLPSAGALRNKK	29544	380	446		0.190605	0.215762		0.238246
'0001111011011'	DVLPSAGALRNKR	21988	208	311		0.173773	0.207803		0.225284
'0001111011100'	DVLPSAGALRDNK	9144	74	136		0.169945	0.205213		0.221821
'0001111011101'	DVLPSAGALRDNR	28201	315	404		0.185232	0.206846		0.229554
'0001111011110'	DVLPSAGALRDKK	15125	175	188		0.184025	0.21216		0.23276
'0001111011111'	DVLPSAGALRDKR	15382	182	221		0.181328	0.204116		0.225848
'0001111100000'	DVLPSAGCAYNNK	3090	0	33		0.0678664	0.241389		0.241555
'0001111100001'	DVLPSAGCAYNNR	5309	22	109		0.112795	0.242901		0.244518
'0001111100010'	DVLPSAGCAYNKK	9622	55	133		0.130524	0.203386		0.209059
'0001111100011'	DVLPSAGCAYNKR	7108	20	136		0.115858	0.233967		0.236044
'0001111100100'	DVLPSAGCAYDNK	2992	0	33		0.0852587	0.233664		0.234189
'0001111100101'	DVLPSAGCAYDNR	9327	31	145		0.101988	0.214137		0.215734
'0001111100110'	DVLPSAGCAYDKK	4971	0	86		0.0654514	0.230588		0.230754
'0001111100111'	DVLPSAGCAYDKR	4212	0	113		0.0933809	0.273242		0.273698
'0001111101000'	DVLPSAGCARNNK	3351	3	53		0.0711815	0.219464		0.219753
'0001111101001'	DVLPSAGCARNNR	4261	23	68		0.127296	0.217232		0.221306
'0001111101010'	DVLPSAGCARNKK	7407	34	103		0.115504	0.20287		0.206221
'0001111101011'	DVLPSAGCARNKR	5865	5	160		0.068501	0.272577		0.272691
'0001111101100'	DVLPSAGCARDNK	2400	3	16		0.105395	0.148488		0.154863
'0001111101101'	DVLPSAGCARDNR	7970	19	120		0.096034	0.212885		0.214129
'0001111101110'	DVLPSAGCARDKK	3728	17	66		0.120295	0.23163		0.234174
'0001111101111'	DVLPSAGCARDKR	4207	32	65		0.144838	0.213267		0.220857
'0001111110000'	DVLPSAGCLYNNK	3945	60	179		0.19879	0.342455		0.348615
'0001111110001'	DVLPSAGCLYNNR	4839	20	148		0.112167	0.288181		0.289047
'0001111110010'	DVLPSAGCLYNKK	8087	3	136		0.0486521	0.221642		0.221692
'0001111110011'	DVLPSAGCLYNKR	7306	5	196		0.0957433	0.272436		0.272952
'0001111110100'	DVLPSAGCLYDNK	2688	0	53		0.0828679	0.238616		0.239045
'0001111110101'	DVLPSAGCLYDNR	8349	44	259		0.127295	0.290976		0.292457
'0001111110110'	DVLPSAGCLYDKK	4159	8	103		0.0804698	0.263791		0.264055
'0001111110111'	DVLPSAGCLYDKR	4325	0	144		0.0874013	0.307116		0.30734
'0001111111000'	DVLPSAGCLRNNK	4026	34	76		0.220562	0.22607		0.260175
'0001111111001'	DVLPSAGCLRNNR	3735	37	37		0.173563	0.172178		0.201355
'0001111111010'	DVLPSAGCLRNKK	7899	97	152		0.18876	0.235984		0.252599
'0001111111011'	DVLPSAGCLRNKR	6585	55	79		0.173638	0.196352		0.216895
'0001111111100'	DVLPSAGCLRDNK	3223	37	42		0.184684	0.19487		0.221323
'0001111111101'	DVLPSAGCLRDNR	9049	71	162		0.158162	0.24117		0.248556
'0001111111110'	DVLPSAGCLRDKK	4088	34	92		0.192013	0.240512		0.257315
'0001111111111'	DVLPSAGCLRDKR	4390	30	61		0.150468	0.203132		0.213564
'0010000000000'	DVMTFNSAAYNNK	3566	9	1175		0.090685	0.823805		0.823816
'0010000000001'	DVMTFNSAAYNNR	4804	6	981		0.0665197	0.667172		0.667178
'0010000000010'	DVMTFNSAAYNKK	7265	5	1752		0.0510719	0.716357		0.716361
'0010000000011'	DVMTFNSAAYNKR	6270	51	1654		0.150855	0.746874		0.746991
'0010000000100'	DVMTFNSAAYDNK	2960	7	632		0.0875555	0.680918		0.680934
'0010000000101'	DVMTFNSAAYDNR	9380	29	2181		0.0990342	0.705794		0.705817
'0010000000110'	DVMTFNSAAYDKK	5083	3	1027		0.0478486	0.664302		0.664306
'0010000000111'	DVMTFNSAAYDKR	4462	20	1085		0.116759	0.720715		0.720758
'0010000001000'	DVMTFNSAARNNK	12887	83	413		0.142518	0.296055		0.298371
'0010000001001'	DVMTFNSAARNNR	15919	81	464		0.122859	0.282821		0.284216
'0010000001010'	DVMTFNSAARNKK	23191	246	664		0.172215	0.280779		0.28721
'0010000001011'	DVMTFNSAARNKR	18313	198	509		0.171768	0.277144		0.283787
'0010000001100'	DVMTFNSAARDNK	7932	31	269		0.109749	0.302436		0.303098
'0010000001101'	DVMTFNSAARDNR	26237	209	888		0.15093	0.302623		0.305397
'0010000001110'	DVMTFNSAARDKK	13779	55	434		0.110792	0.292809		0.293583
'0010000001111'	DVMTFNSAARDKR	12705	183	399		0.194708	0.292516		0.302067
'0010000010000'	DVMTFNSALYNNK	13782	53	4271		0.110764	0.802733		0.802757
'0010000010001'	DVMTFNSALYNNR	15854	19	4402		0.065346	0.764034		0.764039
'0010000010010'	DVMTFNSALYNKK	27996	62	7135		0.0867611	0.735528		0.735541
'0010000010011'	DVMTFNSALYNKR	21894	40	5055		0.0794209	0.703904		0.703914
'0010000010100'	DVMTFNSALYDNK	9827	7	2750		0.0519299	0.767087		0.767091
'0010000010101'	DVMTFNSALYDNR	35962	47	9720		0.0684483	0.754649		0.754655
'0010000010110'	DVMTFNSALYDKK	15928	103	3823		0.137191	0.716596		0.716685
'0010000010111'	DVMTFNSALYDKR	16730	50	4281		0.100092	0.737011		0.737032
'0010000011000'	DVMTFNSALRNNK	13543	101	492		0.146931	0.312475		0.314675
'0010000011001'	DVMTFNSALRNNR	17136	82	500		0.120689	0.283243		0.284524
'0010000011010'	DVMTFNSALRNKK	28761	401	851		0.191581	0.284251		0.294042
'0010000011011'	DVMTFNSALRNKR	26048	289	948		0.173805	0.31439		0.318948
'0010000011100'	DVMTFNSALRDNK	11343	68	326		0.142919	0.282761		0.285512
'0010000011101'	DVMTFNSALRDNR	33053	496	1066		0.198841	0.297614		0.307488
'0010000011110'	DVMTFNSALRDKK	15817	189	595		0.183168	0.316782		0.322383
'0010000011111'	DVMTFNSALRDKR	16315	191	473		0.178619	0.282084		0.289507
'0010000100000'	DVMTFNSCAYNNK	5011	5	980		0.0602849	0.654848		0.654853
'0010000100001'	DVMTFNSCAYNNR	7313	4	1788		0.0504656	0.721203		0.721206
'0010000100010'	DVMTFNSCAYNKK	10285	38	2130		0.1071	0.671778		0.671816
'0010000100011'	DVMTFNSCAYNKR	9107	13	1784		0.070573	0.655324		0.655332
'0010000100100'	DVMTFNSCAYDNK	3994	0	628		0.0836834	0.59718		0.5972
'0010000100101'	DVMTFNSCAYDNR	10908	4	2312		0.0388085	0.678444		0.678447
'0010000100110'	DVMTFNSCAYDKK	6621	13	1637		0.0810657	0.7312		0.73121
'0010000100111'	DVMTFNSCAYDKR	6430	2	1528		0.035996	0.713103		0.713106
'0010000101000'	DVMTFNSCARNNK	3323	17	93		0.122463	0.275474		0.276982
'0010000101001'	DVMTFNSCARNNR	4590	25	156		0.126378	0.302075		0.303332
'0010000101010'	DVMTFNSCARNKK	7069	56	242		0.150425	0.303207		0.305922
'0010000101011'	DVMTFNSCARNKR	7369	55	159		0.145692	0.247531		0.252264
'0010000101100'	DVMTFNSCARDNK	3698	24	82		0.136328	0.249292		0.252737
'0010000101101'	DVMTFNSCARDNR	8919	14	289		0.0756142	0.296427		0.296559
'0010000101110'	DVMTFNSCARDKK	4792	132	122		0.259569	0.267017		0.306776
'0010000101111'	DVMTFNSCARDKR	4546	65	179		0.194515	0.323494		0.330287
'0010000110000'	DVMTFNSCLYNNK	3776	14	1112		0.106251	0.788398		0.78842
'0010000110001'	DVMTFNSCLYNNR	3811	2	938		0.0453549	0.724251		0.724255
'0010000110010'	DVMTFNSCLYNKK	7354	21	1858		0.095749	0.732955		0.732973
'0010000110011'	DVMTFNSCLYNKR	6929	27	1469		0.109783	0.678519		0.67856
'0010000110100'	DVMTFNSCLYDNK	3301	25	794		0.146911	0.71651		0.71663
'0010000110101'	DVMTFNSCLYDNR	9754	11	2639		0.0635809	0.754895		0.7549
'0010000110110'	DVMTFNSCLYDKK	4145	5	1070		0.0655336	0.739921		0.739927
'0010000110111'	DVMTFNSCLYDKR	5350	0	1126		0.0804169	0.676318		0.67633
'0010000111000'	DVMTFNSCLRNNK	4261	65	123		0.199704	0.282585		0.294495
'0010000111001'	DVMTFNSCLRNNR	4879	5	177		0.0608002	0.311804		0.311846
'0010000111010'	DVMTFNSCLRNKK	8343	121	298		0.195633	0.30975		0.317811
'0010000111011'	DVMTFNSCLRNKR	6962	174	292		0.247587	0.331127		0.348808
'0010000111100'	DVMTFNSCLRDNK	2698	19	143		0.141883	0.367252		0.36832
'0010000111101'	DVMTFNSCLRDNR	9743	164	269		0.209039	0.27976		0.294657
'0010000111110'	DVMTFNSCLRDKK	4543	47	173		0.168702	0.31877		0.322578
'0010000111111'	DVMTFNSCLRDKR	5000	53	194		0.171697	0.320982		0.325003
'0010001000000'	DVMTFNGAAYNNK	4082	3	1108		0.052696	0.756451		0.756455
'0010001000001'	DVMTFNGAAYNNR	4665	4	1344		0.0563949	0.776548		0.776552
'0010001000010'	DVMTFNGAAYNKK	7552	20	1804		0.0926263	0.715096		0.715113
'0010001000011'	DVMTFNGAAYNKR	6322	7	1528		0.0631096	0.718796		0.718802
'0010001000100'	DVMTFNGAAYDNK	2637	0	887		0.0884396	0.831315		0.831325
'0010001000101'	DVMTFNGAAYDNR	8957	26	2593		0.0963472	0.777565		0.777581
'0010001000110'	DVMTFNGAAYDKK	3761	5	780		0.0683737	0.677397		0.677404
'0010001000111'	DVMTFNGAAYDKR	4213	3	1085		0.0519687	0.739156		0.73916
'0010001001000'	DVMTFNGAARNNK	9049	66	224		0.144553	0.263558		0.267248
'0010001001001'	DVMTFNGAARNNR	11780	90	396		0.147608	0.301695		0.304234
'0010001001010'	DVMTFNGAARNKK	20330	80	523		0.111807	0.267641		0.268748
'0010001001011'	DVMTFNGAARNKR	16609	173	441		0.168663	0.27488		0.281186
'0010001001100'	DVMTFNGAARDNK	6602	36	227		0.126603	0.303739		0.304982
'0010001001101'	DVMTFNGAARDNR	19479	135	453		0.145207	0.256054		0.260209
'0010001001110'	DVMTFNGAARDKK	12898	87	303		0.139462	0.257182		0.260606
'0010001001111'	DVMTFNGAARDKR	10736	37	331		0.103893	0.290162		0.290761
'0010001010000'	DVMTFNGALYNNK	14429	42	5303		0.0974603	0.864724		0.864737
'0010001010001'	DVMTFNGALYNNR	15594	79	4930		0.12322	0.808945		0.808982
'0010001010010'	DVMTFNGALYNKK	29836	31	10608		0.061368	0.851845		0.851849
'0010001010011'	DVMTFNGALYNKR	23811	78	7219		0.101673	0.79388		0.793898
'0010001010100'	DVMTFNGALYDNK	8149	6	2692		0.0526365	0.823137		0.823141
'0010001010101'	DVMTFNGALYDNR	33538	120	11095		0.105938	0.824579		0.824599
'0010001010110'	DVMTFNGALYDKK	16372	12	5807		0.0525757	0.850074		0.850078
'0010001010111'	DVMTFNGALYDKR	17360	36	5624		0.0831763	0.817684		0.817693
'0010001011000'	DVMTFNGALRNNK	11370	43	284		0.108222	0.266111		0.267086
'0010001011001'	DVMTFNGALRNNR	14862	143	560		0.166769	0.31616		0.319881
'0010001011010'	DVMTFNGALRNKK	21657	151	595		0.142725	0.281317		0.284101
'0010001011011'	DVMTFNGALRNKR	20074	197	659		0.164448	0.297928		0.302218
'0010001011100'	DVMTFNGALRDNK	8166	67	234		0.153	0.280661		0.284485
'0010001011101'	DVMTFNGALRDNR	25492	145	722		0.129455	0.278887		0.280741
'0010001011110'	DVMTFNGALRDKK	13941	71	461		0.138524	0.299793		0.301745
'0010001011111'	DVMTFNGALRDKR	14056	79	432		0.130603	0.291766		0.293413
'0010001100000'	DVMTFNGCAYNNK	4746	8	1043		0.0759283	0.689332		0.689341
'0010001100001'	DVMTFNGCAYNNR	6781	13	1462		0.0803515	0.683558		0.683569
'0010001100010'	DVMTFNGCAYNKK	9501	5	2299		0.0454943	0.719161		0.719164
'0010001100011'	DVMTFNGCAYNKR	8822	13	2152		0.0715672	0.72172		0.721727
'0010001100100'	DVMTFNGCAYDNK	3012	4	491		0.0682761	0.610619		0.610628
'0010001100101'	DVMTFNGCAYDNR	10982	7	3019		0.0494962	0.76069		0.760693
'0010001100110'	DVMTFNGCAYDKK	5913	2	1469		0.037453	0.727548		0.727551
'0010001100111'	DVMTFNGCAYDKR	5666	4	1421		0.0517718	0.730579		0.730583
'0010001101000'	DVMTFNGCARNNK	3589	23	122		0.136247	0.302346		0.304105
'0010001101001'	DVMTFNGCARNNR	4988	0	139		0.0629726	0.276493		0.276567
'0010001101010'	DVMTFNGCARNKK	7193	9	194		0.0692469	0.272493		0.272612
'0010001101011'	DVMTFNGCARNKR	6181	72	219		0.179603	0.30831		0.313943
'0010001101100'	DVMTFNGCARDNK	2279	30	64		0.186525	0.279142		0.288409
'0010001101101'	DVMTFNGCARDNR	7476	18	207		0.0904644	0.27613		0.276511
'0010001101110'	DVMTFNGCARDKK	3463	1	122		0.047155	0.306487		0.306502
'0010001101111'	DVMTFNGCARDKR	3946	0	89		0.0947444	0.252763		0.253404
'0010001110000'	DVMTFNGCLYNNK	3946	3	1535		0.0534875	0.886229		0.886233
'0010001110001'	DVMTFNGCLYNNR	4175	38	1153		0.159457	0.762226		0.762365
'0010001110010'	DVMTFNGCLYNKK	8057	9	2551		0.0633547	0.809476		0.809481
'0010001110011'	DVMTFNGCLYNKR	6266	12	1667		0.0803142	0.749797		0.749806
'0010001110100'	DVMTFNGCLYDNK	2690	9	791		0.101734	0.784644		0.784663
'0010001110101'	DVMTFNGCLYDNR	7888	27	2240		0.103696	0.771634		0.771655
'0010001110110'	DVMTFNGCLYDKK	4513	11	1428		0.0892182	0.808961		0.808972
'0010001110111'	DVMTFNGCLYDKR	4437	14	1168		0.104873	0.740725		0.74075
'0010001111000'	DVMTFNGCLRNNK	4103	2	117		0.0432565	0.278085		0.2781
'0010001111001'	DVMTFNGCLRNNR	4736	17	147		0.108084	0.290867		0.291576
'0010001111010'	DVMTFNGCLRNKK	9316	41	200		0.115561	0.248244		0.249915
'0010001111011'	DVMTFNGCLRNKR	6165	34	225		0.127539	0.311954		0.313125
'0010001111100'	DVMTFNGCLRDNK	3305	26	61		0.149548	0.231781		0.238397
'0010001111101'	DVMTFNGCLRDNR	9582	116	275		0.179972	0.280213		0.288055
'0010001111110'	DVMTFNGCLRDKK	4451	105	84		0.251195	0.232098		0.282231
'0010001111111'	DVMTFNGCLRDKR	4945	40	130		0.214977	0.26836		0.287369
'0010010000000'	DVMTFASAAYNNK	2272	0	793		0.0961384	0.844944		0.844957
'0010010000001'	DVMTFASAAYNNR	3011	4	875		0.0683757	0.779504		0.77951
'0010010000010'	DVMTFASAAYNKK	5983	15	1846		0.0904199	0.800323		0.800335
'0010010000011'	DVMTFASAAYNKR	3889	2	1138		0.0450353	0.781882		0.781886
'0010010000100'	DVMTFASAAYDNK	2067	0	518		0.0669771	0.740689		0.740695
'0010010000101'	DVMTFASAAYDNR	5629	0	1701		0.0729442	0.793026		0.793033
'0010010000110'	DVMTFASAAYDKK	3037	5	787		0.0751449	0.741175		0.741183
'0010010000111'	DVMTFASAAYDKR	3141	0	864		0.0913063	0.757579		0.757593
'0010010001000'	DVMTFASAARNNK	8658	12	237		0.0695081	0.275058		0.275176
'0010010001001'	DVMTFASAARNNR	10627	87	340		0.151301	0.293524		0.296642
'0010010001010'	DVMTFASAARNKK	18397	99	498		0.126879	0.277181		0.278911
'0010010001011'	DVMTFASAARNKR	14648	44	486		0.0978698	0.299908		0.300315
'0010010001100'	DVMTFASAARDNK	6864	86	228		0.183286	0.299765		0.306538
'0010010001101'	DVMTFASAARDNR	20522	100	584		0.121402	0.279033		0.280419
'0010010001110'	DVMTFASAARDKK	10463	46	266		0.115769	0.26685		0.268158
'0010010001111'	DVMTFASAARDKR	9673	76	288		0.14935	0.285837		0.289062
'0010010010000'	DVMTFASALYNNK	10161	16	1384		0.0736867	0.55849		0.558504
'0010010010001'	DVMTFASALYNNR	11980	9	1541		0.0532076	0.544603		0.544608
'0010010010010'	DVMTFASALYNKK	22600	34	3261		0.0722223	0.572841		0.572854
'0010010010011'	DVMTFASALYNKR	19522	63	2592		0.100941	0.553094		0.553149
'0010010010100'	DVMTFASALYDNK	7475	18	911		0.0887568	0.531385		0.531421
'0010010010101'	DVMTFASALYDNR	25488	55	3671		0.0903957	0.572318		0.572348
'0010010010110'	DVMTFASALYDKK	14164	54	1877		0.108564	0.551447		0.551524
'0010010010111'	DVMTFASALYDKR	14061	10	1848		0.0517879	0.55181		0.551815
'0010010011000'	DVMTFASALRNNK	13084	153	295		0.177991	0.251976		0.262576
'0010010011001'	DVMTFASALRNNR	14782	52	438		0.12358	0.284216		0.285623
'0010010011010'	DVMTFASALRNKK	25931	268	730		0.16853	0.2791		0.28507
'0010010011011'	DVMTFASALRNKR	21223	203	509		0.162766	0.263625		0.26984
'0010010011100'	DVMTFASALRDNK	9380	41	267		0.115845	0.278388		0.27952
'0010010011101'	DVMTFASALRDNR	28337	184	804		0.137251	0.281737		0.284062
'0010010011110'	DVMTFASALRDKK	16703	169	483		0.166677	0.283041		0.288465
'0010010011111'	DVMTFASALRDKR	15140	87	379		0.130403	0.264948		0.267238
'0010010100000'	DVMTFASCAYNNK	3712	29	754		0.148443	0.684564		0.684711
'0010010100001'	DVMTFASCAYNNR	5548	2	935		0.0385178	0.613345		0.613348
'0010010100010'	DVMTFASCAYNKK	8689	18	1514		0.0831089	0.623994		0.624011
'0010010100011'	DVMTFASCAYNKR	6683	13	1385		0.0808679	0.671766		0.671778
'0010010100100'	DVMTFASCAYDNK	2222	0	315		0.0811693	0.568404		0.568424
'0010010100101'	DVMTFASCAYDNR	9056	18	1814		0.0816387	0.661783		0.661797
'0010010100110'	DVMTFASCAYDKK	4281	2	1074		0.0431719	0.732179		0.732182
'0010010100111'	DVMTFASCAYDKR	4693	0	968		0.0839696	0.67037		0.670384
'0010010101000'	DVMTFASCARNNK	3182	42	78		0.187789	0.262604		0.274239
'0010010101001'	DVMTFASCARNNR	4071	49	110		0.180321	0.274102		0.28261
'0010010101010'	DVMTFASCARNKK	7146	142	200		0.224633	0.278137		0.298498
'0010010101011'	DVMTFASCARNKR	5032	20	150		0.111998	0.291464		0.292291
'0010010101100'	DVMTFASCARDNK	2085	30	60		0.194644	0.306555		0.314718
'0010010101101'	DVMTFASCARDNR	7172	11	195		0.0728159	0.275388		0.275532
'0010010101110'	DVMTFASCARDKK	4182	20	194		0.120136	0.347689		0.348299
'0010010101111'	DVMTFASCARDKR	3536	31	117		0.15648	0.300072		0.303429
'0010010110000'	DVMTFASCLYNNK	2996	12	414		0.111119	0.562043		0.562123
'0010010110001'	DVMTFASCLYNNR	3542	2	331		0.0469259	0.473176		0.47318
'0010010110010'	DVMTFASCLYNKK	6838	20	939		0.0965158	0.559058		0.559102
'0010010110011'	DVMTFASCLYNKR	6119	4	423		0.050049	0.414398		0.414406
'0010010110100'	DVMTFASCLYDNK	2580	0	170		0.0643732	0.405744		0.405767
'0010010110101'	DVMTFASCLYDNR	7580	4	1068		0.0455492	0.566871		0.566875
'0010010110110'	DVMTFASCLYDKK	3316	5	416		0.0722465	0.538283		0.538297
'0010010110111'	DVMTFASCLYDKR	4272	10	597		0.0875504	0.574749		0.574776
'0010010111000'	DVMTFASCLRNNK	3076	5	96		0.0742691	0.290269		0.2904
'0010010111001'	DVMTFASCLRNNR	3662	25	101		0.139667	0.276137		0.278832
'0010010111010'	DVMTFASCLRNKK	6734	156	189		0.239698	0.278407		0.304669
'0010010111011'	DVMTFASCLRNKR	5556	51	186		0.160028	0.301154		0.304817
'0010010111100'	DVMTFASCLRDNK	2627	12	52		0.117735	0.239027		0.241099
'0010010111101'	DVMTFASCLRDNR	7336	33	202		0.120168	0.273939		0.275351
'0010010111110'	DVMTFASCLRDKK	4514	48	144		0.169649	0.293864		0.299024
'0010010111111'	DVMTFASCLRDKR	4218	18	105		0.113426	0.263551		0.264798
'0010011000000'	DVMTFAGAAYNNK	797	0	260		0.0877253	0.820189		0.8202
'0010011000001'	DVMTFAGAAYNNR	874	0	268		0.0879526	0.798145		0.798156
'0010011000010'	DVMTFAGAAYNKK	1901	0	410		0.0908779	0.687616		0.687634
'0010011000011'	DVMTFAGAAYNKR	1372	2	339		0.0712272	0.725804		0.725811
'0010011000100'	DVMTFAGAAYDNK	506	0	142		0.0709728	0.767623		0.76763
'0010011000101'	DVMTFAGAAYDNR	1379	0	522		0.0974863	0.875658		0.87567
'0010011000110'	DVMTFAGAAYDKK	917	0	294		0.0761578	0.840891		0.840898
'0010011000111'	DVMTFAGAAYDKR	912	0	403		0.0887934	0.937355		0.937363
'0010011001000'	DVMTFAGAARNNK	24276	114	596		0.119115	0.26265		0.264222
'0010011001001'	DVMTFAGAARNNR	34734	182	922		0.125722	0.274145		0.275871
'0010011001010'	DVMTFAGAARNKK	55222	240	1418		0.115574	0.268131		0.269407
'0010011001011'	DVMTFAGAARNKR	46981	233	1375		0.12274	0.284143		0.285509
'0010011001100'	DVMTFAGAARDNK	19025	187	565		0.164677	0.285941		0.290908
'0010011001101'	DVMTFAGAARDNR	59416	206	1584		0.108245	0.272973		0.273866
'0010011001110'	DVMTFAGAARDKK	34208	40	928		0.065914	0.276234		0.276325
'0010011001111'	DVMTFAGAARDKR	30669	40	763		0.0719388	0.263785		0.263944
'0010011010000'	DVMTFAGALYNNK	19283	6	3080		0.036082	0.598695		0.598697
'0010011010001'	DVMTFAGALYNNR	20475	12	3374		0.0476766	0.608423		0.608427
'0010011010010'	DVMTFAGALYNKK	44195	71	8067		0.0742705	0.634749		0.63476
'0010011010011'	DVMTFAGALYNKR	33045	14	4598		0.04258	0.565262		0.565265
'0010011010100'	DVMTFAGALYDNK	12913	10	2113		0.0539233	0.60544		0.605445
'0010011010101'	DVMTFAGALYDNR	46355	38	8208		0.0559064	0.62661		0.626614
'0010011010110'	DVMTFAGALYDKK	23498	20	3694		0.0561824	0.594545		0.594551
'0010011010111'	DVMTFAGALYDKR	23514	20	3633		0.056195	0.590338		0.590343
'0010011011000'	DVMTFAGALRNNK	8217	12	237		0.0712272	0.281861		0.281981
'0010011011001'	DVMTFAGALRNNR	10094	15	292		0.0717699	0.282633		0.282757
'0010011011010'	DVMTFAGALRNKK	22699	21	550		0.0593919	0.260712		0.260782
'0010011011011'	DVMTFAGALRNKR	15996	56	483		0.105403	0.289782		0.290423
'0010011011100'	DVMTFAGALRDNK	6724	37	201		0.127568	0.291642		0.293126
'0010011011101'	DVMTFAGALRDNR	22080	160	615		0.144865	0.271434		0.2748
'0010011011110'	DVMTFAGALRDKK	11175	49	357		0.133311	0.294494		0.296242
'0010011011111'	DVMTFAGALRDKR	11028	17	330		0.0782593	0.288033		0.288203
'0010011100000'	DVMTFAGCAYNNK	1343	7	244		0.124772	0.633965		0.634054
'0010011100001'	DVMTFAGCAYNNR	1603	3	539		0.0795044	0.831181		0.831189
'0010011100010'	DVMTFAGCAYNKK	3519	5	784		0.0704289	0.693493		0.6935
'0010011100011'	DVMTFAGCAYNKR	2710	0	792		0.101036	0.781448		0.781467
'0010011100100'	DVMTFAGCAYDNK	940	0	319		0.0999762	0.834563		0.834578
'0010011100101'	DVMTFAGCAYDNR	3457	4	956		0.0643438	0.762678		0.762683
'0010011100110'	DVMTFAGCAYDKK	1872	0	439		0.0886497	0.704042		0.704057
'0010011100111'	DVMTFAGCAYDKR	1559	0	377		0.0956056	0.718961		0.71898
'0010011101000'	DVMTFAGCARNNK	20928	108	566		0.124966	0.273839		0.275524
'0010011101001'	DVMTFAGCARNNR	25746	83	770		0.101443	0.286374		0.286936
'0010011101010'	DVMTFAGCARNKK	48798	230	1160		0.120474	0.258728		0.260472
'0010011101011'	DVMTFAGCARNKR	37450	126	1061		0.103146	0.279533		0.280193
'0010011101100'	DVMTFAGCARDNK	14947	72	396		0.121091	0.27168		0.273184
'0010011101101'	DVMTFAGCARDNR	52306	260	1354		0.12287	0.26874		0.270409
'0010011101110'	DVMTFAGCARDKK	26731	152	868		0.12979	0.296965		0.298471
'0010011101111'	DVMTFAGCARDKR	24688	40	664		0.0829472	0.273433		0.2737
'0010011110000'	DVMTFAGCLYNNK	684	0	68		0.070049	0.486236		0.486254
'0010011110001'	DVMTFAGCLYNNR	941	0	92		0.0900848	0.504622		0.504668
'0010011110010'	DVMTFAGCLYNKK	1475	0	205		0.0918432	0.56347		0.563505
'0010011110011'	DVMTFAGCLYNKR	1454	3	126		0.082249	0.453628		0.453672
'0010011110100'	DVMTFAGCLYDNK	556	0	40		0.0703374	0.421736		0.421765
'0010011110101'	DVMTFAGCLYDNR	1581	0	113		0.0820013	0.420525		0.420582
'0010011110110'	DVMTFAGCLYDKK	695	0	89		0.11089	0.536149		0.536242
'0010011110111'	DVMTFAGCLYDKR	670	0	34		0.0893667	0.361697		0.361837
'0010011111000'	DVMTFAGCLRNNK	16	0	0		0.0824686	0.214024		0.214639
'0010011111001'	DVMTFAGCLRNNR	33	0	0		0.0685254	0.223496		0.223725
'0010011111010'	DVMTFAGCLRNKK	84	0	0		0.109115	0.235317		0.236873
'0010011111011'	DVMTFAGCLRNKR	67	0	0		0.0803946	0.217363		0.217882
'0010011111100'	DVMTFAGCLRDNK	48	0	0		0.0697793	0.230666		0.230888
'0010011111101'	DVMTFAGCLRDNR	71	0	0		0.0758926	0.230315		0.230641
'0010011111110'	DVMTFAGCLRDKK	48	0	0		0.0906532	0.228593		0.229341
'0010011111111'	DVMTFAGCLRDKR	41	0	0		0.078055	0.226035		0.226431
'0010100000000'	DVMTSNSAAYNNK	3195	33	164		0.16858	0.363523		0.365928
'0010100000001'	DVMTSNSAAYNNR	4326	0	170		0.0916335	0.323212		0.323444
'0010100000010'	DVMTSNSAAYNKK	6120	9	272		0.0744532	0.340823		0.340899
'0010100000011'	DVMTSNSAAYNKR	5500	11	172		0.0879791	0.291888		0.292164
'0010100000100'	DVMTSNSAAYDNK	1926	0	69		0.0850662	0.310322		0.310513
'0010100000101'	DVMTSNSAAYDNR	8085	21	192		0.0954855	0.258684		0.259295
'0010100000110'	DVMTSNSAAYDKK	3162	60	96		0.220309	0.288525		0.305329
'0010100000111'	DVMTSNSAAYDKR	3545	6	93		0.0760648	0.270563		0.27075
'0010100001000'	DVMTSNSAARNNK	6192	6707	83		1.30152	0.201744		1.30158
'0010100001001'	DVMTSNSAARNNR	8096	7119	100		1.18842	0.193752		1.1885
'0010100001010'	DVMTSNSAARNKK	13177	11819	180		1.2008	0.202851		1.20088
'0010100001011'	DVMTSNSAARNKR	11473	9118	154		1.14052	0.201435		1.14062
'0010100001100'	DVMTSNSAARDNK	4940	5149	108		1.28395	0.249709		1.28412
'0010100001101'	DVMTSNSAARDNR	16202	15799	213		1.24655	0.199579		1.24662
'0010100001110'	DVMTSNSAARDKK	8357	7324	108		1.18964	0.19814		1.18972
'0010100001111'	DVMTSNSAARDKR	7055	5639	131		1.13865	0.243679		1.13888
'0010100010000'	DVMTSNSALYNNK	11917	2176	202		0.596074	0.223547		0.597589
'0010100010001'	DVMTSNSALYNNR	12384	1736	242		0.531094	0.237677		0.534089
'0010100010010'	DVMTSNSALYNKK	22780	2694	535		0.492582	0.257584		0.49816
'0010100010011'	DVMTSNSALYNKR	18406	2472	406		0.521117	0.25066		0.52518
'0010100010100'	DVMTSNSALYDNK	7008	1583	188		0.639871	0.271256		0.642699
'0010100010101'	DVMTSNSALYDNR	25427	3808	519		0.545104	0.241947		0.548066
'0010100010110'	DVMTSNSALYDKK	13606	1514	299		0.479749	0.250188		0.485116
'0010100010111'	DVMTSNSALYDKR	13248	1468	238		0.475988	0.227935		0.479625
'0010100011000'	DVMTSNSALRNNK	9459	8816	151		1.21939	0.217319		1.2195
'0010100011001'	DVMTSNSALRNNR	12957	11245	200		1.18454	0.214249		1.18465
'0010100011010'	DVMTSNSALRNKK	21360	18245	371		1.17652	0.225643		1.17666
'0010100011011'	DVMTSNSALRNKR	17165	12472	290		1.09501	0.222702		1.09518
'0010100011100'	DVMTSNSALRDNK	7888	6861	129		1.18471	0.219583		1.18483
'0010100011101'	DVMTSNSALRDNR	21817	20337	372		1.22209	0.223691		1.22222
'0010100011110'	DVMTSNSALRDKK	12242	10781	183		1.19472	0.210967		1.19483
'0010100011111'	DVMTSNSALRDKR	10668	9097	260		1.17381	0.261583		1.17409
'0010100100000'	DVMTSNSCAYNNK	2616	2	107		0.0533776	0.327472		0.327492
'0010100100001'	DVMTSNSCAYNNR	3634	29	153		0.149985	0.344175		0.345897
'0010100100010'	DVMTSNSCAYNKK	5405	15	193		0.0945537	0.309872		0.310182
'0010100100011'	DVMTSNSCAYNKR	4477	15	147		0.105353	0.298598		0.299174
'0010100100100'	DVMTSNSCAYDNK	2014	16	66		0.148901	0.295817		0.298643
'0010100100101'	DVMTSNSCAYDNR	7962	31	388		0.11089	0.35524		0.355634
'0010100100110'	DVMTSNSCAYDKK	2964	18	88		0.133273	0.285321		0.287271
'0010100100111'	DVMTSNSCAYDKR	3394	0	129		0.0675373	0.318503		0.318565
'0010100101000'	DVMTSNSCARNNK	2208	2630	43		1.36908	0.237084		1.36919
'0010100101001'	DVMTSNSCARNNR	3130	4115	33		1.42204	0.181165		1.42207
'0010100101010'	DVMTSNSCARNKK	5780	6664	87		1.33937	0.212505		1.33944
'0010100101011'	DVMTSNSCARNKR	4694	5927	67		1.397	0.206996		1.39706
'0010100101100'	DVMTSNSCARDNK	1654	1991	28		1.36793	0.223132		1.36802
'0010100101101'	DVMTSNSCARDNR	7459	9301	91		1.38816	0.192966		1.3882
'0010100101110'	DVMTSNSCARDKK	3097	4018	98		1.41377	0.293828		1.41402
'0010100101111'	DVMTSNSCARDKR	3436	4233	67		1.38194	0.237453		1.38205
'0010100110000'	DVMTSNSCLYNNK	3030	812	30		0.706315	0.176224		0.7066
'0010100110001'	DVMTSNSCLYNNR	2894	370	48		0.508773	0.220598		0.511261
'0010100110010'	DVMTSNSCLYNKK	6922	1126	141		0.567026	0.242059		0.569612
'0010100110011'	DVMTSNSCLYNKR	4629	727	147		0.557164	0.293675		0.563701
'0010100110100'	DVMTSNSCLYDNK	1981	696	16		0.795696	0.161121		0.795822
'0010100110101'	DVMTSNSCLYDNR	8826	2065	186		0.664401	0.245352		0.665976
'0010100110110'	DVMTSNSCLYDKK	3861	549	59		0.533945	0.213108		0.535743
'0010100110111'	DVMTSNSCLYDKR	3574	540	46		0.547487	0.201005		0.548751
'0010100111000'	DVMTSNSCLRNNK	4247	1999	47		0.897561	0.204377		0.897801
'0010100111001'	DVMTSNSCLRNNR	5203	2345	47		0.906048	0.170764		0.906153
'0010100111010'	DVMTSNSCLRNKK	9743	4850	154		0.927116	0.217016		0.927396
'0010100111011'	DVMTSNSCLRNKR	6928	3455	92		0.926105	0.200055		0.926301
'0010100111100'	DVMTSNSCLRDNK	2661	1309	33		0.918013	0.21299		0.91828
'0010100111101'	DVMTSNSCLRDNR	9632	4665	171		0.927363	0.226828		0.927706
'0010100111110'	DVMTSNSCLRDKK	3301	1548	73		0.904442	0.255221		0.905078
'0010100111111'	DVMTSNSCLRDKR	3825	1826	73		0.910607	0.235219		0.911036
'0010101000000'	DVMTSNGAAYNNK	2752	2	160		0.0524368	0.384003		0.384015
'0010101000001'	DVMTSNGAAYNNR	3832	0	92		0.059272	0.260212		0.260282
'0010101000010'	DVMTSNGAAYNKK	6571	14	196		0.0862256	0.284504		0.28478
'0010101000011'	DVMTSNGAAYNKR	5188	2	158		0.0396248	0.288577		0.288586
'0010101000100'	DVMTSNGAAYDNK	2538	0	33		0.0730605	0.196907		0.197384
'0010101000101'	DVMTSNGAAYDNR	7584	13	327		0.0764906	0.336677		0.336766
'0010101000110'	DVMTSNGAAYDKK	3692	0	159		0.0785994	0.337994		0.338094
'0010101000111'	DVMTSNGAAYDKR	4036	13	113		0.100959	0.278422		0.27903
'0010101001000'	DVMTSNGAARNNK	7374	7049	128		1.23378	0.225203		1.23391
'0010101001001'	DVMTSNGAARNNR	8590	8043	152		1.22433	0.22744		1.22447
'0010101001010'	DVMTSNGAARNKK	13446	10786	200		1.14411	0.210689		1.14423
'0010101001011'	DVMTSNGAARNKR	11188	10275	185		1.2135	0.221188		1.21362
'0010101001100'	DVMTSNGAARDNK	5195	4598	74		1.1935	0.206583		1.1936
'0010101001101'	DVMTSNGAARDNR	15998	14992	300		1.2251	0.23338		1.22524
'0010101001110'	DVMTSNGAARDKK	8011	8373	151		1.28308	0.233346		1.28321
'0010101001111'	DVMTSNGAARDKR	7943	8086	127		1.27069	0.217595		1.27078
'0010101010000'	DVMTSNGALYNNK	11975	3123	187		0.697909	0.215346		0.698643
'0010101010001'	DVMTSNGALYNNR	13216	3171	261		0.671348	0.238277		0.672678
'0010101010010'	DVMTSNGALYNKK	25070	7163	456		0.727879	0.230428		0.728739
'0010101010011'	DVMTSNGALYNKR	19156	4123	346		0.64035	0.229198		0.641668
'0010101010100'	DVMTSNGALYDNK	8280	2264	146		0.711157	0.227394		0.712036
'0010101010101'	DVMTSNGALYDNR	26688	6783	415		0.690041	0.214946		0.690799
'0010101010110'	DVMTSNGALYDKK	13031	3567	263		0.713749	0.240907		0.714876
'0010101010111'	DVMTSNGALYDKR	13462	2336	232		0.583273	0.224309		0.584933
'0010101011000'	DVMTSNGALRNNK	9647	6863	134		1.08449	0.204374		1.08462
'0010101011001'	DVMTSNGALRNNR	11943	8402	175		1.07896	0.209053		1.0791
'0010101011010'	DVMTSNGALRNKK	19545	18141	237		1.22	0.193092		1.22006
'0010101011011'	DVMTSNGALRNKR	17992	16167	289		1.2017	0.217839		1.20182
'0010101011100'	DVMTSNGALRDNK	7206	5209	72		1.09299	0.176933		1.09305
'0010101011101'	DVMTSNGALRDNR	22933	18396	342		1.14353	0.210901		1.14365
'0010101011110'	DVMTSNGALRDKK	10829	10313	115		1.23225	0.182184		1.2323
'0010101011111'	DVMTSNGALRDKR	11122	10446	161		1.22532	0.208092		1.22541
'0010101100000'	DVMTSNGCAYNNK	2984	0	111		0.0689138	0.315499		0.315569
'0010101100001'	DVMTSNGCAYNNR	4465	59	169		0.187875	0.318019		0.324199
'0010101100010'	DVMTSNGCAYNKK	7164	35	424		0.121269	0.387026		0.387462
'0010101100011'	DVMTSNGCAYNKR	6779	4	267		0.0525242	0.321971		0.321991
'0010101100100'	DVMTSNGCAYDNK	2405	3	74		0.0653835	0.285322		0.285401
'0010101100101'	DVMTSNGCAYDNR	8460	4	379		0.0477339	0.342157		0.342168
'0010101100110'	DVMTSNGCAYDKK	4392	0	147		0.064403	0.300272		0.300334
'0010101100111'	DVMTSNGCAYDKR	4095	21	191		0.137344	0.341233		0.342427
'0010101101000'	DVMTSNGCARNNK	2809	2919	52		1.28224	0.232085		1.28236
'0010101101001'	DVMTSNGCARNNR	3346	5132	48		1.52002	0.207209		1.52007
'0010101101010'	DVMTSNGCARNKK	7112	9328	69		1.41957	0.175635		1.4196
'0010101101011'	DVMTSNGCARNKR	4238	6186	52		1.48901	0.193668		1.48905
'0010101101100'	DVMTSNGCARDNK	2055	2789	28		1.4636	0.201687		1.46365
'0010101101101'	DVMTSNGCARDNR	6547	9079	92		1.45582	0.205577		1.45587
'0010101101110'	DVMTSNGCARDKK	3303	5065	44		1.52168	0.200801		1.52172
'0010101101111'	DVMTSNGCARDKR	3977	4712	60		1.34801	0.213518		1.34808
'0010101110000'	DVMTSNGCLYNNK	3259	910	92		0.7192	0.279433		0.721344
'0010101110001'	DVMTSNGCLYNNR	3095	481	57		0.555753	0.231559		0.558024
'0010101110010'	DVMTSNGCLYNKK	5698	1113	67		0.614566	0.190074		0.615219
'0010101110011'	DVMTSNGCLYNKR	5406	946	103		0.574732	0.243973		0.577287
'0010101110100'	DVMTSNGCLYDNK	2547	595	43		0.66491	0.222865		0.665927
'0010101110101'	DVMTSNGCLYDNR	7350	1757	163		0.671679	0.251283		0.673367
'0010101110110'	DVMTSNGCLYDKK	3032	772	68		0.700303	0.251545		0.701768
'0010101110111'	DVMTSNGCLYDKR	3404	1025	55		0.743484	0.218601		0.744113
'0010101111000'	DVMTSNGCLRNNK	3927	1024	53		0.69779	0.201936		0.69834
'0010101111001'	DVMTSNGCLRNNR	5019	1496	87		0.740162	0.225468		0.740897
'0010101111010'	DVMTSNGCLRNKK	8691	3450	98		0.839229	0.186517		0.83943
'0010101111011'	DVMTSNGCLRNKR	6372	2452	66		0.823851	0.179935		0.824033
'0010101111100'	DVMTSNGCLRDNK	3111	834	34		0.701485	0.187421		0.701871
'0010101111101'	DVMTSNGCLRDNR	8628	1944	103		0.654183	0.191276		0.654723
'0010101111110'	DVMTSNGCLRDKK	4416	1610	61		0.808334	0.203648		0.808675
'0010101111111'	DVMTSNGCLRDKR	3713	1429	39		0.829989	0.182546		0.830179
'0010110000000'	DVMTSASAAYNNK	2041	0	66		0.0774088	0.296644		0.296791
'0010110000001'	DVMTSASAAYNNR	2806	0	75		0.0827657	0.272795		0.273061
'0010110000010'	DVMTSASAAYNKK	5342	15	114		0.0944078	0.246362		0.247052
'0010110000011'	DVMTSASAAYNKR	3413	43	96		0.239118	0.277456		0.30373
'0010110000100'	DVMTSASAAYDNK	1562	0	58		0.101581	0.314103		0.314512
'0010110000101'	DVMTSASAAYDNR	5332	13	140		0.0890671	0.269909		0.270294
'0010110000110'	DVMTSASAAYDKK	3311	0	40		0.0622784	0.243884		0.243993
'0010110000111'	DVMTSASAAYDKR	3019	0	77		0.0737681	0.267229		0.267399
'0010110001000'	DVMTSASAARNNK	6707	3849	88		0.988193	0.200869		0.988352
'0010110001001'	DVMTSASAARNNR	7542	5625	111		1.10751	0.210304		1.10764
'0010110001010'	DVMTSASAARNKK	14665	9535	220		1.04319	0.211577		1.04336
'0010110001011'	DVMTSASAARNKR	10571	7136	152		1.06057	0.207667		1.06071
'0010110001100'	DVMTSASAARDNK	4542	2846	59		1.02637	0.198588		1.0265
'0010110001101'	DVMTSASAARDNR	16985	11473	326		1.06039	0.236337		1.06065
'0010110001110'	DVMTSASAARDKK	9839	6172	117		1.02857	0.190965		1.02868
'0010110001111'	DVMTSASAARDKR	8401	5712	90		1.06375	0.183304		1.06384
'0010110010000'	DVMTSASALYNNK	11319	96	256		0.15443	0.253219		0.258876
'0010110010001'	DVMTSASALYNNR	12722	140	195		0.173187	0.21339		0.229321
'0010110010010'	DVMTSASALYNKK	23006	684	446		0.268365	0.236792		0.296203
'0010110010011'	DVMTSASALYNKR	16733	243	303		0.196018	0.229625		0.250574
'0010110010100'	DVMTSASALYDNK	7636	93	187		0.180481	0.261366		0.271352
'0010110010101'	DVMTSASALYDNR	25356	371	488		0.196261	0.235951		0.255383
'0010110010110'	DVMTSASALYDKK	12675	148	292		0.177639	0.255112		0.265211
'0010110010111'	DVMTSASALYDKR	13729	271	315		0.22403	0.254502		0.280663
'0010110011000'	DVMTSASALRNNK	10555	5250	163		0.924174	0.213521		0.924438
'0010110011001'	DVMTSASALRNNR	12755	6771	194		0.954149	0.212863		0.954382
'0010110011010'	DVMTSASALRNKK	23252	14640	335		1.02786	0.207647		1.02803
'0010110011011'	DVMTSASALRNKR	18365	10542	205		0.98899	0.186024		0.989103
'0010110011100'	DVMTSASALRDNK	7463	3238	88		0.873109	0.190308		0.873301
'0010110011101'	DVMTSASALRDNR	26451	12651	351		0.909836	0.201098		0.91005
'0010110011110'	DVMTSASALRDKK	13299	7168	249		0.959067	0.233296		0.959412
'0010110011111'	DVMTSASALRDKR	14172	8980	196		1.03121	0.204097		1.03135
'0010110100000'	DVMTSASCAYNNK	2679	0	75		0.0794294	0.278183		0.278389
'0010110100001'	DVMTSASCAYNNR	4546	4	99		0.115337	0.248275		0.249931
'0010110100010'	DVMTSASCAYNKK	7512	2	201		0.0336169	0.272176		0.272181
'0010110100011'	DVMTSASCAYNKR	5343	18	142		0.102922	0.271978		0.272698
'0010110100100'	DVMTSASCAYDNK	2773	9	45		0.101121	0.218638		0.220068
'0010110100101'	DVMTSASCAYDNR	7138	10	154		0.0696761	0.247134		0.247307
'0010110100110'	DVMTSASCAYDKK	3614	37	90		0.167278	0.279522		0.285271
'0010110100111'	DVMTSASCAYDKR	4220	35	92		0.151637	0.254034		0.259201
'0010110101000'	DVMTSASCARNNK	2358	1474	38		1.02529	0.21835		1.0255
'0010110101001'	DVMTSASCARNNR	3141	2159	38		1.06903	0.19247		1.06913
'0010110101010'	DVMTSASCARNKK	5187	3767	86		1.09522	0.221097		1.0954
'0010110101011'	DVMTSASCARNKR	4015	2828	70		1.08058	0.226042		1.08078
'0010110101100'	DVMTSASCARDNK	1927	1190	17		1.03207	0.167006		1.03213
'0010110101101'	DVMTSASCARDNR	5962	3815	97		1.03505	0.220081		1.03525
'0010110101110'	DVMTSASCARDKK	2720	2534	45		1.22206	0.220887		1.22218
'0010110101111'	DVMTSASCARDKR	3587	2754	40		1.12236	0.185692		1.12243
'0010110110000'	DVMTSASCLYNNK	2890	94	67		0.278752	0.255772		0.312305
'0010110110001'	DVMTSASCLYNNR	3254	61	68		0.219134	0.244798		0.271633
'0010110110010'	DVMTSASCLYNKK	6445	35	126		0.12689	0.237432		0.240394
'0010110110011'	DVMTSASCLYNKR	4832	183	92		0.298601	0.234973		0.318276
'0010110110100'	DVMTSASCLYDNK	2523	16	46		0.135924	0.230375		0.234826
'0010110110101'	DVMTSASCLYDNR	6956	86	92		0.182368	0.200067		0.223559
'0010110110110'	DVMTSASCLYDKK	3287	148	65		0.321929	0.239605		0.338793
'0010110110111'	DVMTSASCLYDKR	3146	140	79		0.319535	0.264556		0.345371
'0010110111000'	DVMTSASCLRNNK	2758	1177	27		0.866779	0.17535		0.866916
'0010110111001'	DVMTSASCLRNNR	3745	1698	58		0.890189	0.214564		0.890496
'0010110111010'	DVMTSASCLRNKK	7159	3321	89		0.898418	0.194621		0.89861
'0010110111011'	DVMTSASCLRNKR	4739	2750	116		0.992276	0.262438		0.992797
'0010110111100'	DVMTSASCLRDNK	2253	888	39		0.831802	0.223937		0.832275
'0010110111101'	DVMTSASCLRDNR	7546	3833	145		0.937188	0.235623		0.937579
'0010110111110'	DVMTSASCLRDKK	3157	1520	43		0.914026	0.202774		0.914244
'0010110111111'	DVMTSASCLRDKR	3927	1806	44		0.901022	0.185685		0.901176
'0010111000000'	DVMTSAGAAYNNK	2385	7	73		0.0967335	0.29076		0.29119
'0010111000001'	DVMTSAGAAYNNR	3183	6	79		0.0797566	0.264043		0.264296
'0010111000010'	DVMTSAGAAYNKK	5205	4	126		0.0534444	0.26062		0.260664
'0010111000011'	DVMTSAGAAYNKR	4256	0	167		0.105239	0.321377		0.321819
'0010111000100'	DVMTSAGAAYDNK	2019	32	35		0.203356	0.225278		0.250772
'0010111000101'	DVMTSAGAAYDNR	5473	15	175		0.0963956	0.294117		0.294524
'0010111000110'	DVMTSAGAAYDKK	2867	36	67		0.183682	0.257102		0.268448
'0010111000111'	DVMTSAGAAYDKR	2824	37	38		0.187444	0.201918		0.227306
'0010111001000'	DVMTSAGAARNNK	7852	5668	108		1.08429	0.20296		1.08441
'0010111001001'	DVMTSAGAARNNR	9263	5774	114		1.01773	0.201304		1.01787
'0010111001010'	DVMTSAGAARNKK	16047	10180	213		1.02793	0.200045		1.02807
'0010111001011'	DVMTSAGAARNKR	13429	9433	196		1.08131	0.208565		1.08145
'0010111001100'	DVMTSAGAARDNK	6032	3992	75		1.05135	0.194801		1.05147
'0010111001101'	DVMTSAGAARDNR	18431	12353	286		1.05602	0.214665		1.05619
'0010111001110'	DVMTSAGAARDKK	10324	8185	125		1.13832	0.192537		1.1384
'0010111001111'	DVMTSAGAARDKR	9320	6250	125		1.05663	0.201241		1.05676
'0010111010000'	DVMTSAGALYNNK	11558	273	205		0.242971	0.227748		0.274639
'0010111010001'	DVMTSAGALYNNR	14226	161	267		0.17575	0.233575		0.246378
'0010111010010'	DVMTSAGALYNKK	25822	620	445		0.244411	0.224791		0.274091
'0010111010011'	DVMTSAGALYNKR	19629	435	365		0.235658	0.23209		0.27243
'0010111010100'	DVMTSAGALYDNK	8210	148	136		0.215301	0.220916		0.254114
'0010111010101'	DVMTSAGALYDNR	23911	239	436		0.166132	0.2305		0.241056
'0010111010110'	DVMTSAGALYDKK	12871	468	255		0.292369	0.238364		0.314598
'0010111010111'	DVMTSAGALYDKR	13174	346	216		0.254072	0.219919		0.278542
'0010111011000'	DVMTSAGALRNNK	11016	4665	159		0.861503	0.209164		0.86181
'0010111011001'	DVMTSAGALRNNR	13156	5255	224		0.840717	0.225108		0.841183
'0010111011010'	DVMTSAGALRNKK	27457	10992	407		0.841627	0.212295		0.841984
'0010111011011'	DVMTSAGALRNKR	21104	9977	220		0.905539	0.180033		0.905672
'0010111011100'	DVMTSAGALRDNK	8585	3097	130		0.797425	0.211779		0.797851
'0010111011101'	DVMTSAGALRDNR	28388	10678	328		0.818434	0.188437		0.818665
'0010111011110'	DVMTSAGALRDKK	13876	6092	183		0.877215	0.199816		0.87745
'0010111011111'	DVMTSAGALRDKR	12544	6054	170		0.912827	0.2016		0.91304
'0010111100000'	DVMTSAGCAYNNK	2947	4	43		0.0687589	0.21032		0.210608
'0010111100001'	DVMTSAGCAYNNR	4307	16	222		0.110013	0.362894		0.363246
'0010111100010'	DVMTSAGCAYNKK	7374	15	137		0.0824744	0.232453		0.232913
'0010111100011'	DVMTSAGCAYNKR	6528	47	180		0.144778	0.275814		0.278991
'0010111100100'	DVMTSAGCAYDNK	2461	0	40		0.0859493	0.218525		0.219213
'0010111100101'	DVMTSAGCAYDNR	7685	15	181		0.0809009	0.257745		0.258038
'0010111100110'	DVMTSAGCAYDKK	4159	57	87		0.19046	0.244313		0.259807
'0010111100111'	DVMTSAGCAYDKR	3681	13	92		0.190054	0.276936		0.287241
'0010111101000'	DVMTSAGCARNNK	2679	1480	45		0.971036	0.222368		0.971303
'0010111101001'	DVMTSAGCARNNR	3827	2388	46		1.02449	0.191921		1.0246
'0010111101010'	DVMTSAGCARNKK	6106	3994	71		1.05102	0.188182		1.05112
'0010111101011'	DVMTSAGCARNKR	4595	3452	75		1.11166	0.219578		1.11182
'0010111101100'	DVMTSAGCARDNK	2197	1583	24		1.09143	0.184016		1.0915
'0010111101101'	DVMTSAGCARDNR	6730	5224	110		1.12778	0.219712		1.12793
'0010111101110'	DVMTSAGCARDKK	3631	2713	34		1.10901	0.171952		1.10906
'0010111101111'	DVMTSAGCARDKR	3006	2396	43		1.13775	0.208208		1.13786
'0010111110000'	DVMTSAGCLYNNK	3394	166	65		0.332747	0.236159		0.347027
'0010111110001'	DVMTSAGCLYNNR	3398	29	98		0.155005	0.282078		0.28606
'0010111110010'	DVMTSAGCLYNKK	6042	55	89		0.159385	0.209777		0.221747
'0010111110011'	DVMTSAGCLYNKR	6372	28	89		0.115362	0.206362		0.209506
'0010111110100'	DVMTSAGCLYDNK	2594	31	41		0.179755	0.216494		0.234198
'0010111110101'	DVMTSAGCLYDNR	7126	111	93		0.202198	0.198423		0.233346
'0010111110110'	DVMTSAGCLYDKK	3476	59	55		0.207468	0.215932		0.24675
'0010111110111'	DVMTSAGCLYDKR	3584	111	86		0.273306	0.260151		0.311003
'0010111111000'	DVMTSAGCLRNNK	3430	1221	36		0.800302	0.180805		0.800509
'0010111111001'	DVMTSAGCLRNNR	4968	2406	65		0.916386	0.199218		0.916586
'0010111111010'	DVMTSAGCLRNKK	6071	2746	84		0.886341	0.203416		0.886587
'0010111111011'	DVMTSAGCLRNKR	6195	2757	72		0.880131	0.188474		0.88031
'0010111111100'	DVMTSAGCLRDNK	2233	881	22		0.839786	0.175393		0.839939
'0010111111101'	DVMTSAGCLRDNR	8373	3206	137		0.825289	0.220196		0.82574
'0010111111110'	DVMTSAGCLRDKK	3943	1724	49		0.876074	0.194756		0.876285
'0010111111111'	DVMTSAGCLRDKR	3962	1716	44		0.872436	0.185355		0.872607
'0011000000000'	DVMPFNSAAYNNK	3443	3	830		0.0567949	0.717975		0.71798
'0011000000001'	DVMPFNSAAYNNR	3904	5	934		0.0672839	0.715576		0.715582
'0011000000010'	DVMPFNSAAYNKK	6669	13	1724		0.0809425	0.740384		0.740394
'0011000000011'	DVMPFNSAAYNKR	6271	12	1548		0.0801232	0.724031		0.724041
'0011000000100'	DVMPFNSAAYDNK	2256	0	490		0.0741438	0.686844		0.686853
'0011000000101'	DVMPFNSAAYDNR	6705	6	1744		0.0574645	0.742391		0.742395
'0011000000110'	DVMPFNSAAYDKK	4017	0	1267		0.0888479	0.80972		0.809731
'0011000000111'	DVMPFNSAAYDKR	4520	3	1090		0.0503849	0.718082		0.718086
'0011000001000'	DVMPFNSAARNNK	9780	13	229		0.105981	0.26102		0.26197
'0011000001001'	DVMPFNSAARNNR	12438	81	378		0.138025	0.288285		0.290486
'0011000001010'	DVMPFNSAARNKK	20777	92	599		0.116394	0.281233		0.282348
'0011000001011'	DVMPFNSAARNKR	18130	146	501		0.151059	0.278097		0.281826
'0011000001100'	DVMPFNSAARDNK	6236	28	131		0.116478	0.244587		0.246411
'0011000001101'	DVMPFNSAARDNR	23187	48	565		0.0829836	0.261509		0.261821
'0011000001110'	DVMPFNSAARDKK	12289	99	518		0.150405	0.332326		0.334297
'0011000001111'	DVMPFNSAARDKR	12704	23	320		0.0782959	0.265938		0.266164
'0011000010000'	DVMPFNSALYNNK	13140	39	4665		0.0983396	0.850313		0.850327
'0011000010001'	DVMPFNSALYNNR	14801	42	4522		0.0961439	0.801484		0.801498
'0011000010010'	DVMPFNSALYNKK	28290	42	9237		0.0725351	0.820342		0.820348
'0011000010011'	DVMPFNSALYNKR	21880	43	6897		0.0818291	0.806662		0.806671
'0011000010100'	DVMPFNSALYDNK	9294	10	3081		0.0621602	0.825078		0.825082
'0011000010101'	DVMPFNSALYDNR	27916	15	8753		0.0458362	0.804992		0.804995
'0011000010110'	DVMPFNSALYDKK	16376	39	5623		0.0883701	0.838745		0.838755
'0011000010111'	DVMPFNSALYDKR	13836	7	4614		0.0473984	0.827823		0.827827
'0011000011000'	DVMPFNSALRNNK	11299	152	330		0.188976	0.283062		0.292423
'0011000011001'	DVMPFNSALRNNR	15349	93	479		0.133647	0.291655		0.293484
'0011000011010'	DVMPFNSALRNKK	24394	293	654		0.180302	0.272932		0.281558
'0011000011011'	DVMPFNSALRNKR	20048	116	690		0.130911	0.304374		0.30581
'0011000011100'	DVMPFNSALRDNK	8572	8	233		0.0585012	0.274651		0.274705
'0011000011101'	DVMPFNSALRDNR	29522	258	891		0.165706	0.287443		0.292459
'0011000011110'	DVMPFNSALRDKK	14692	163	455		0.175058	0.290816		0.296952
'0011000011111'	DVMPFNSALRDKR	13556	184	460		0.189749	0.302566		0.310201
'0011000100000'	DVMPFNSCAYNNK	3362	3	893		0.0571098	0.745942		0.745947
'0011000100001'	DVMPFNSCAYNNR	6014	18	1500		0.0977499	0.728812		0.728833
'0011000100010'	DVMPFNSCAYNKK	8438	26	2153		0.0990082	0.736142		0.736162
'0011000100011'	DVMPFNSCAYNKR	8643	35	1507		0.111657	0.622594		0.622652
'0011000100100'	DVMPFNSCAYDNK	3285	6	701		0.0786574	0.680468		0.680479
'0011000100101'	DVMPFNSCAYDNR	10129	17	2302		0.0757773	0.699531		0.69954
'0011000100110'	DVMPFNSCAYDKK	5316	12	1253		0.0863397	0.7109		0.710914
'0011000100111'	DVMPFNSCAYDKR	4772	14	1375		0.0968939	0.776591		0.776608
'0011000101000'	DVMPFNSCARNNK	3183	61	84		0.218809	0.268251		0.288687
'0011000101001'	DVMPFNSCARNNR	4253	16	74		0.112428	0.224347		0.226448
'0011000101010'	DVMPFNSCARNKK	7413	104	246		0.192897	0.300042		0.308475
'0011000101011'	DVMPFNSCARNKR	5480	70	129		0.18509	0.258953		0.270403
'0011000101100'	DVMPFNSCARDNK	2545	10	58		0.109657	0.253094		0.254328
'0011000101101'	DVMPFNSCARDNR	7944	71	181		0.157411	0.25366		0.259774
'0011000101110'	DVMPFNSCARDKK	3877	9	91		0.0908286	0.25682		0.25732
'0011000101111'	DVMPFNSCARDKR	3478	0	223		0.0776576	0.400901		0.400953
'0011000110000'	DVMPFNSCLYNNK	3381	0	895		0.0986529	0.752505		0.752524
'0011000110001'	DVMPFNSCLYNNR	3930	23	1213		0.131151	0.799554		0.799605
'0011000110010'	DVMPFNSCLYNKK	6985	19	2240		0.0937231	0.814036		0.814049
'0011000110011'	DVMPFNSCLYNKR	6884	0	1656		0.0860643	0.716299		0.716312
'0011000110100'	DVMPFNSCLYDNK	2538	3	733		0.0647493	0.784207		0.784212
'0011000110101'	DVMPFNSCLYDNR	7755	10	2036		0.0674017	0.744513		0.744519
'0011000110110'	DVMPFNSCLYDKK	4832	7	1326		0.0709033	0.761734		0.76174
'0011000110111'	DVMPFNSCLYDKR	4477	23	1540		0.12334	0.838063		0.838097
'0011000111000'	DVMPFNSCLRNNK	3105	12	76		0.109386	0.262433		0.263507
'0011000111001'	DVMPFNSCLRNNR	4977	21	141		0.11286	0.278683		0.279685
'0011000111010'	DVMPFNSCLRNKK	7351	113	249		0.207418	0.299138		0.310769
'0011000111011'	DVMPFNSCLRNKR	5987	22	233		0.110617	0.321469		0.322022
'0011000111100'	DVMPFNSCLRDNK	2717	46	73		0.209291	0.273111		0.289254
'0011000111101'	DVMPFNSCLRDNR	9123	71	347		0.148654	0.318609		0.320776
'0011000111110'	DVMPFNSCLRDKK	4418	74	146		0.208292	0.299134		0.310975
'0011000111111'	DVMPFNSCLRDKR	3766	20	111		0.125351	0.283763		0.285272
'0011001000000'	DVMPFNGAAYNNK	3176	4	759		0.0664954	0.714555		0.714561
'0011001000001'	DVMPFNGAAYNNR	4135	3	1082		0.0523977	0.744352		0.744356
'0011001000010'	DVMPFNGAAYNKK	5726	9	1544		0.0736276	0.754254		0.754261
'0011001000011'	DVMPFNGAAYNKR	6090	3	1731		0.0441683	0.773709		0.773712
'0011001000100'	DVMPFNGAAYDNK	1976	0	344		0.0962817	0.622167		0.622198
'0011001000101'	DVMPFNGAAYDNR	6941	5	2097		0.0522335	0.792949		0.792953
'0011001000110'	DVMPFNGAAYDKK	4128	19	1076		0.118128	0.743087		0.743128
'0011001000111'	DVMPFNGAAYDKR	3089	2	895		0.0498239	0.781696		0.7817
'0011001001000'	DVMPFNGAARNNK	8621	33	308		0.108798	0.310024		0.310607
'0011001001001'	DVMPFNGAARNNR	9244	10	227		0.062455	0.263268		0.263353
'0011001001010'	DVMPFNGAARNKK	15979	78	450		0.120954	0.27879		0.280157
'0011001001011'	DVMPFNGAARNKR	14539	14	457		0.0592839	0.292646		0.292693
'0011001001100'	DVMPFNGAARDNK	5488	104	80		0.221401	0.20662		0.249791
'0011001001101'	DVMPFNGAARDNR	16887	284	593		0.209088	0.31005		0.320755
'0011001001110'	DVMPFNGAARDKK	10253	13	283		0.066835	0.276054		0.276151
'0011001001111'	DVMPFNGAARDKR	8955	20	333		0.0858302	0.315066		0.315255
'0011001010000'	DVMPFNGALYNNK	12192	20	4813		0.0749795	0.891438		0.891444
'0011001010001'	DVMPFNGALYNNR	14180	8	4995		0.0469084	0.848371		0.848374
'0011001010010'	DVMPFNGALYNKK	26455	41	9646		0.0731351	0.861097		0.861103
'0011001010011'	DVMPFNGALYNKR	19859	34	7196		0.0764128	0.859093		0.8591
'0011001010100'	DVMPFNGALYDNK	7726	28	2536		0.107898	0.822572		0.822593
'0011001010101'	DVMPFNGALYDNR	28028	54	11388		0.0805181	0.903721		0.903727
'0011001010110'	DVMPFNGALYDKK	14959	56	5601		0.10824	0.874838		0.874856
'0011001010111'	DVMPFNGALYDKR	14336	22	5331		0.0728226	0.869505		0.869511
'0011001011000'	DVMPFNGALRNNK	12261	109	393		0.158882	0.296442		0.300188
'0011001011001'	DVMPFNGALRNNR	14231	104	468		0.145685	0.301278		0.303683
'0011001011010'	DVMPFNGALRNKK	22332	261	762		0.178108	0.303585		0.309307
'0011001011011'	DVMPFNGALRNKR	18520	261	610		0.192306	0.3018		0.309962
'0011001011100'	DVMPFNGALRDNK	8577	95	212		0.173179	0.262557		0.2708
'0011001011101'	DVMPFNGALRDNR	24231	248	691		0.168009	0.280043		0.285866
'0011001011110'	DVMPFNGALRDKK	13413	102	434		0.147083	0.296219		0.298881
'0011001011111'	DVMPFNGALRDKR	12857	41	360		0.103563	0.280129		0.280796
'0011001100000'	DVMPFNGCAYNNK	3359	5	846		0.0718763	0.731849		0.731856
'0011001100001'	DVMPFNGCAYNNR	4813	2	1270		0.0407914	0.759492		0.759495
'0011001100010'	DVMPFNGCAYNKK	7698	10	1642		0.0676975	0.680261		0.680268
'0011001100011'	DVMPFNGCAYNKR	6377	5	1553		0.0542181	0.721193		0.721197
'0011001100100'	DVMPFNGCAYDNK	2753	0	446		0.0874093	0.603352		0.603375
'0011001100101'	DVMPFNGCAYDNR	9789	3	2279		0.0358622	0.70705		0.707053
'0011001100110'	DVMPFNGCAYDKK	5008	16	1181		0.100501	0.710372		0.710396
'0011001100111'	DVMPFNGCAYDKR	4763	3	1100		0.0487716	0.707298		0.707301
'0011001101000'	DVMPFNGCARNNK	3344	28	84		0.154825	0.272711		0.277158
'0011001101001'	DVMPFNGCARNNR	3328	26	81		0.149093	0.261782		0.266112
'0011001101010'	DVMPFNGCARNKK	6058	70	145		0.177111	0.259863		0.269252
'0011001101011'	DVMPFNGCARNKR	6032	61	85		0.166151	0.204758		0.220034
'0011001101100'	DVMPFNGCARDNK	1836	23	48		0.18317	0.269637		0.279243
'0011001101101'	DVMPFNGCARDNR	6850	44	127		0.137486	0.23113		0.235759
'0011001101110'	DVMPFNGCARDKK	3772	0	116		0.0862792	0.29016		0.290418
'0011001101111'	DVMPFNGCARDKR	4353	46	138		0.169993	0.294498		0.299666
'0011001110000'	DVMPFNGCLYNNK	2458	2	833		0.0551094	0.834056		0.83406
'0011001110001'	DVMPFNGCLYNNR	4246	4	1287		0.0646492	0.795764		0.795769
'0011001110010'	DVMPFNGCLYNKK	7267	10	2535		0.0692427	0.842294		0.842299
'0011001110011'	DVMPFNGCLYNKR	6428	24	1940		0.107679	0.792153		0.792176
'0011001110100'	DVMPFNGCLYDNK	2768	12	634		0.115058	0.701995		0.702039
'0011001110101'	DVMPFNGCLYDNR	8414	21	2874		0.0902362	0.836908		0.836919
'0011001110110'	DVMPFNGCLYDKK	4000	2	1190		0.0443496	0.785555		0.785559
'0011001110111'	DVMPFNGCLYDKR	4030	4	1397		0.0601451	0.842403		0.842407
'0011001111000'	DVMPFNGCLRNNK	4078	2	143		0.109119	0.305568		0.306191
'0011001111001'	DVMPFNGCLRNNR	4734	7	144		0.0716756	0.288766		0.28888
'0011001111010'	DVMPFNGCLRNKK	9110	79	210		0.156353	0.253214		0.259186
'0011001111011'	DVMPFNGCLRNKR	6662	80	270		0.179099	0.326272		0.330857
'0011001111100'	DVMPFNGCLRDNK	3247	0	114		0.0622054	0.305761		0.30581
'0011001111101'	DVMPFNGCLRDNR	8810	69	209		0.149913	0.259429		0.264003
'0011001111110'	DVMPFNGCLRDKK	5204	51	106		0.165793	0.241545		0.250539
'0011001111111'	DVMPFNGCLRDKR	4374	73	141		0.206967	0.301703		0.31291
'0011010000000'	DVMPFASAAYNNK	2129	0	565		0.0780916	0.748982		0.748991
'0011010000001'	DVMPFASAAYNNR	2267	0	549		0.0717612	0.71944		0.719447
'0011010000010'	DVMPFASAAYNKK	5076	12	1171		0.0881127	0.704211		0.704226
'0011010000011'	DVMPFASAAYNKR	4267	22	1206		0.124177	0.770028		0.770073
'0011010000100'	DVMPFASAAYDNK	908	0	257		0.0706265	0.770514		0.77052
'0011010000101'	DVMPFASAAYDNR	4991	8	1522		0.0738565	0.799336		0.799343
'0011010000110'	DVMPFASAAYDKK	2057	0	602		0.0950238	0.781928		0.781943
'0011010000111'	DVMPFASAAYDKR	2334	0	680		0.0963255	0.780382		0.780397
'0011010001000'	DVMPFASAARNNK	6977	34	329		0.121019	0.349872		0.350489
'0011010001001'	DVMPFASAARNNR	8636	49	235		0.133683	0.275183		0.277426
'0011010001010'	DVMPFASAARNKK	15770	89	402		0.129107	0.266943		0.269075
'0011010001011'	DVMPFASAARNKR	11473	43	281		0.108882	0.262185		0.263241
'0011010001100'	DVMPFASAARDNK	4300	20	178		0.118396	0.329919		0.330606
'0011010001101'	DVMPFASAARDNR	15535	61	558		0.110619	0.310742		0.311366
'0011010001110'	DVMPFASAARDKK	8317	102	200		0.183238	0.260776		0.271504
'0011010001111'	DVMPFASAARDKR	8848	156	254		0.220384	0.280544		0.2989
'0011010010000'	DVMPFASALYNNK	9529	7	1271		0.0712566	0.552068		0.552081
'0011010010001'	DVMPFASALYNNR	10422	20	1445		0.0803255	0.562446		0.562466
'0011010010010'	DVMPFASALYNKK	20159	41	2826		0.0823928	0.565092		0.565114
'0011010010011'	DVMPFASALYNKR	17298	27	2294		0.0733763	0.551767		0.551782
'0011010010100'	DVMPFASALYDNK	7242	3	874		0.0409248	0.529246		0.529249
'0011010010101'	DVMPFASALYDNR	22034	55	2599		0.0902332	0.524156		0.524197
'0011010010110'	DVMPFASALYDKK	10643	37	1194		0.104407	0.512792		0.512875
'0011010010111'	DVMPFASALYDKR	11101	22	1345		0.0814687	0.530032		0.530057
'0011010011000'	DVMPFASALRNNK	10308	62	284		0.132984	0.274719		0.276922
'0011010011001'	DVMPFASALRNNR	11845	128	345		0.171795	0.28302		0.289215
'0011010011010'	DVMPFASALRNKK	21637	175	673		0.150932	0.290204		0.293412
'0011010011011'	DVMPFASALRNKR	18148	169	515		0.161561	0.279482		0.284418
'0011010011100'	DVMPFASALRDNK	7740	11	189		0.0699805	0.261672		0.261817
'0011010011101'	DVMPFASALRDNR	22739	38	719		0.0754509	0.293532		0.293667
'0011010011110'	DVMPFASALRDKK	12529	190	357		0.198416	0.279237		0.29128
'0011010011111'	DVMPFASALRDKR	12274	14	299		0.0656943	0.264075		0.26418
'0011010100000'	DVMPFASCAYNNK	3098	2	565		0.0497744	0.635028		0.635032
'0011010100001'	DVMPFASCAYNNR	3152	4	600		0.0669193	0.651392		0.651399
'0011010100010'	DVMPFASCAYNKK	6646	22	1426		0.10218	0.682109		0.682138
'0011010100011'	DVMPFASCAYNKR	5856	4	948		0.0509455	0.603031		0.603035
'0011010100100'	DVMPFASCAYDNK	2539	0	326		0.0810449	0.543583		0.543606
'0011010100101'	DVMPFASCAYDNR	6967	10	1411		0.0707438	0.664996		0.665004
'0011010100110'	DVMPFASCAYDKK	3527	11	723		0.0989951	0.664907		0.664935
'0011010100111'	DVMPFASCAYDKR	3965	17	807		0.114498	0.666446		0.666497
'0011010101000'	DVMPFASCARNNK	3037	0	79		0.0684552	0.266904		0.267026
'0011010101001'	DVMPFASCARNNR	2773	75	56		0.255261	0.253774		0.296451
'0011010101010'	DVMPFASCARNKK	4957	20	172		0.113785	0.305689		0.30644
'0011010101011'	DVMPFASCARNKR	4741	28	167		0.130631	0.308428		0.309785
'0011010101100'	DVMPFASCARDNK	1886	0	36		0.0759119	0.242707		0.242979
'0011010101101'	DVMPFASCARDNR	5449	16	219		0.0965497	0.325794		0.32608
'0011010101110'	DVMPFASCARDKK	2655	50	100		0.219577	0.317234		0.329476
'0011010101111'	DVMPFASCARDKR	3371	0	61		0.0684838	0.232476		0.232674
'0011010110000'	DVMPFASCLYNNK	2307	2	255		0.0562836	0.517186		0.517193
'0011010110001'	DVMPFASCLYNNR	3819	0	435		0.0924583	0.516232		0.51628
'0011010110010'	DVMPFASCLYNKK	6091	3	430		0.044111	0.424288		0.424293
'0011010110011'	DVMPFASCLYNKR	4330	3	325		0.051346	0.429676		0.429684
'0011010110100'	DVMPFASCLYDNK	1901	0	202		0.0999727	0.496575		0.496652
'0011010110101'	DVMPFASCLYDNR	5504	0	385		0.0875872	0.416554		0.416633
'0011010110110'	DVMPFASCLYDKK	3297	0	395		0.0739629	0.527835		0.527852
'0011010110111'	DVMPFASCLYDKR	2559	3	233		0.0647159	0.467792		0.467807
'0011010111000'	DVMPFASCLRNNK	3600	2	84		0.0465292	0.256622		0.256647
'0011010111001'	DVMPFASCLRNNR	2827	28	36		0.163306	0.194252		0.210939
'0011010111010'	DVMPFASCLRNKK	5643	13	138		0.0871162	0.262331		0.262716
'0011010111011'	DVMPFASCLRNKR	4504	51	147		0.171385	0.292539		0.298019
'0011010111100'	DVMPFASCLRDNK	1845	0	44		0.0737567	0.259447		0.259635
'0011010111101'	DVMPFASCLRDNR	5694	16	182		0.0969202	0.292946		0.293368
'0011010111110'	DVMPFASCLRDKK	4218	0	90		0.0851088	0.247636		0.248061
'0011010111111'	DVMPFASCLRDKR	3439	22	117		0.136454	0.308786		0.310431
'0011011000000'	DVMPFAGAAYNNK	748	0	266		0.0875578	0.85192		0.851929
'0011011000001'	DVMPFAGAAYNNR	802	0	235		0.096194	0.783307		0.783322
'0011011000010'	DVMPFAGAAYNKK	1550	0	578		0.07738	0.869901		0.869908
'0011011000011'	DVMPFAGAAYNKR	1434	0	580		0.103025	0.901559		0.901573
'0011011000100'	DVMPFAGAAYDNK	485	0	164		0.0837829	0.833245		0.833253
'0011011000101'	DVMPFAGAAYDNR	1566	0	619		0.0804173	0.892489		0.892496
'0011011000110'	DVMPFAGAAYDKK	973	0	270		0.0738946	0.763832		0.763839
'0011011000111'	DVMPFAGAAYDKR	624	0	181		0.0944223	0.77887		0.778885
'0011011001000'	DVMPFAGAARNNK	21964	101	475		0.11842	0.248386		0.250247
'0011011001001'	DVMPFAGAARNNR	28917	135	835		0.11866	0.281881		0.283088
'0011011001010'	DVMPFAGAARNKK	51285	240	1551		0.119742	0.287904		0.289071
'0011011001011'	DVMPFAGAARNKR	40570	220	1185		0.129412	0.283403		0.285152
'0011011001100'	DVMPFAGAARDNK	16322	110	462		0.139693	0.279732		0.282312
'0011011001101'	DVMPFAGAARDNR	54406	185	1459		0.103506	0.273083		0.273811
'0011011001110'	DVMPFAGAARDKK	28475	156	650		0.127251	0.25427		0.256637
'0011011001111'	DVMPFAGAARDKR	27375	111	609		0.112058	0.251396		0.252789
'0011011010000'	DVMPFAGALYNNK	16291	20	2411		0.0660355	0.579625		0.579634
'0011011010001'	DVMPFAGALYNNR	19826	12	3366		0.0483821	0.615339		0.615342
'0011011010010'	DVMPFAGALYNKK	39691	14	5986		0.0381391	0.58392		0.583923
'0011011010011'	DVMPFAGALYNKR	31351	30	4376		0.0608317	0.56513		0.565137
'0011011010100'	DVMPFAGALYDNK	11745	7	1709		0.0509036	0.578563		0.578567
'0011011010101'	DVMPFAGALYDNR	43263	41	6534		0.0589227	0.584353		0.584359
'0011011010110'	DVMPFAGALYDKK	21870	13	3176		0.0479939	0.574404		0.574408
'0011011010111'	DVMPFAGALYDKR	20450	18	3553		0.0570484	0.621619		0.621624
'0011011011000'	DVMPFAGALRNNK	7198	22	169		0.0984811	0.257215		0.257933
'0011011011001'	DVMPFAGALRNNR	9553	37	259		0.111743	0.273742		0.274762
'0011011011010'	DVMPFAGALRNKK	19534	21	451		0.0842509	0.254989		0.255355
'0011011011011'	DVMPFAGALRNKR	14554	91	397		0.134938	0.27507		0.277412
'0011011011100'	DVMPFAGALRDNK	5188	15	135		0.0396583	0.269505		0.269516
'0011011011101'	DVMPFAGALRDNR	19162	22	567		0.0664787	0.284646		0.284731
'0011011011110'	DVMPFAGALRDKK	10029	28	346		0.0976058	0.304842		0.305221
'0011011011111'	DVMPFAGALRDKR	9608	41	275		0.114067	0.28066		0.281686
'0011011100000'	DVMPFAGCAYNNK	1151	19	300		0.206499	0.740524		0.741018
'0011011100001'	DVMPFAGCAYNNR	1615	0	300		0.0804697	0.640184		0.640198
'0011011100010'	DVMPFAGCAYNKK	2812	0	605		0.0817162	0.682925		0.682938
'0011011100011'	DVMPFAGCAYNKR	2365	0	469		0.0803324	0.658867		0.65888
'0011011100100'	DVMPFAGCAYDNK	1087	0	200		0.0733386	0.633667		0.633677
'0011011100101'	DVMPFAGCAYDNR	3561	0	852		0.0778716	0.716867		0.716876
'0011011100110'	DVMPFAGCAYDKK	1593	0	374		0.0839149	0.727177		0.727189
'0011011100111'	DVMPFAGCAYDKR	1386	0	275		0.105802	0.659019		0.659057
'0011011101000'	DVMPFAGCARNNK	19390	101	585		0.124658	0.287545		0.288951
'0011011101001'	DVMPFAGCARNNR	23640	86	697		0.10643	0.284966		0.285677
'0011011101010'	DVMPFAGCARNKK	42628	219	1204		0.124062	0.278765		0.280298
'0011011101011'	DVMPFAGCARNKR	34050	55	944		0.0744816	0.277216		0.277372
'0011011101100'	DVMPFAGCARDNK	13493	21	369		0.0732684	0.275732		0.27588
'0011011101101'	DVMPFAGCARDNR	45218	188	1224		0.113076	0.273961		0.275034
'0011011101110'	DVMPFAGCARDKK	23550	54	595		0.0874754	0.266791		0.26716
'0011011101111'	DVMPFAGCARDKR	22780	85	556		0.107975	0.261612		0.262637
'0011011110000'	DVMPFAGCLYNNK	704	0	133		0.0800999	0.642552		0.642566
'0011011110001'	DVMPFAGCLYNNR	916	0	74		0.0889394	0.443808		0.443876
'0011011110010'	DVMPFAGCLYNKK	1386	0	112		0.0715228	0.443159		0.443185
'0011011110011'	DVMPFAGCLYNKR	1082	0	53		0.0883645	0.353821		0.353965
'0011011110100'	DVMPFAGCLYDNK	376	0	16		0.0883135	0.334732		0.334906
'0011011110101'	DVMPFAGCLYDNR	1907	0	213		0.0891593	0.515531		0.515572
'0011011110110'	DVMPFAGCLYDKK	688	0	9		0.0919304	0.232735		0.233483
'0011011110111'	DVMPFAGCLYDKR	680	0	59		0.0848762	0.457972		0.458021
'0011011111000'	DVMPFAGCLRNNK	50	0	0		0.0798662	0.241761		0.242107
'0011011111001'	DVMPFAGCLRNNR	8	0	0		0.0672361	0.240368		0.240531
'0011011111010'	DVMPFAGCLRNKK	47	0	0		0.0944272	0.266675		0.267198
'0011011111011'	DVMPFAGCLRNKR	90	0	2		0.0598814	0.251509		0.251591
'0011011111100'	DVMPFAGCLRDNK	41	0	11		0.0840633	0.752585		0.752595
'0011011111101'	DVMPFAGCLRDNR	128	0	0		0.0890037	0.221462		0.222232
'0011011111110'	DVMPFAGCLRDKK	23	0	0		0.0647521	0.243337		0.243468
'0011011111111'	DVMPFAGCLRDKR	47	0	0		0.080179	0.246404		0.246734
'0011100000000'	DVMPSNSAAYNNK	3315	1	137		0.035496	0.329364		0.329368
'0011100000001'	DVMPSNSAAYNNR	3238	3	80		0.0583499	0.263515		0.263577
'0011100000010'	DVMPSNSAAYNKK	4750	0	210		0.0854506	0.340407		0.340548
'0011100000011'	DVMPSNSAAYNKR	4976	0	247		0.0615977	0.357727		0.357755
'0011100000100'	DVMPSNSAAYDNK	1715	0	53		0.0745201	0.290785		0.290918
'0011100000101'	DVMPSNSAAYDNR	6360	4	272		0.0584293	0.335416		0.335443
'0011100000110'	DVMPSNSAAYDKK	3697	3	114		0.0550437	0.290504		0.290538
'0011100000111'	DVMPSNSAAYDKR	3663	8	110		0.0846382	0.2856		0.285851
'0011100001000'	DVMPSNSAARNNK	6151	7253	75		1.35556	0.193134		1.35561
'0011100001001'	DVMPSNSAARNNR	7921	8924	72		1.3279	0.169306		1.32793
'0011100001010'	DVMPSNSAARNKK	12730	13301	207		1.28623	0.219094		1.28632
'0011100001011'	DVMPSNSAARNKR	11997	13510	156		1.32839	0.198678		1.32844
'0011100001100'	DVMPSNSAARDNK	4405	5369	103		1.37545	0.257205		1.3756
'0011100001101'	DVMPSNSAARDNR	14686	16817	202		1.3372	0.203498		1.33726
'0011100001110'	DVMPSNSAARDKK	7961	9123	169		1.33812	0.246402		1.33826
'0011100001111'	DVMPSNSAARDKR	7334	8023	134		1.31156	0.230751		1.31167
'0011100010000'	DVMPSNSALYNNK	10097	2357	158		0.662419	0.215401		0.663302
'0011100010001'	DVMPSNSALYNNR	12469	2539	222		0.624854	0.227712		0.626249
'0011100010010'	DVMPSNSALYNKK	22686	4763	396		0.634399	0.226162		0.635681
'0011100010011'	DVMPSNSALYNKR	18140	3656	359		0.622606	0.238792		0.624357
'0011100010100'	DVMPSNSALYDNK	7790	1446	108		0.600357	0.204165		0.601337
'0011100010101'	DVMPSNSALYDNR	27461	5865	493		0.637941	0.229253		0.639278
'0011100010110'	DVMPSNSALYDKK	12399	2279	240		0.597288	0.236224		0.599218
'0011100010111'	DVMPSNSALYDKR	12791	2342	262		0.597147	0.242534		0.599322
'0011100011000'	DVMPSNSALRNNK	10334	9951	189		1.23997	0.230851		1.24011
'0011100011001'	DVMPSNSALRNNR	12343	12122	147		1.25014	0.195		1.25021
'0011100011010'	DVMPSNSALRNKK	17779	18409	264		1.27923	0.210466		1.27931
'0011100011011'	DVMPSNSALRNKR	15060	15864	220		1.28989	0.209111		1.28997
'0011100011100'	DVMPSNSALRDNK	7272	6484	137		1.197	0.234108		1.19717
'0011100011101'	DVMPSNSALRDNR	21737	21565	300		1.25571	0.203847		1.25579
'0011100011110'	DVMPSNSALRDKK	11031	11768	188		1.29761	0.223632		1.29772
'0011100011111'	DVMPSNSALRDKR	10337	10494	135		1.26914	0.199059		1.2692
'0011100100000'	DVMPSNSCAYNNK	2746	17	109		0.133901	0.322993		0.324283
'0011100100001'	DVMPSNSCAYNNR	3510	0	151		0.0913384	0.335378		0.335578
'0011100100010'	DVMPSNSCAYNKK	4749	18	232		0.108453	0.355695		0.356049
'0011100100011'	DVMPSNSCAYNKR	4935	0	249		0.0800731	0.360785		0.360871
'0011100100100'	DVMPSNSCAYDNK	1532	46	36		0.26754	0.255793		0.305045
'0011100100101'	DVMPSNSCAYDNR	6270	22	376		0.104591	0.388373		0.388594
'0011100100110'	DVMPSNSCAYDKK	4102	22	200		0.126013	0.365899		0.366532
'0011100100111'	DVMPSNSCAYDKR	2824	24	132		0.154478	0.348309		0.350195
'0011100101000'	DVMPSNSCARNNK	2560	2767	42		1.30463	0.220075		1.30472
'0011100101001'	DVMPSNSCARNNR	3399	4750	59		1.46076	0.225605		1.46083
'0011100101010'	DVMPSNSCARNKK	4799	6103	79		1.4014	0.220403		1.40147
'0011100101011'	DVMPSNSCARNKR	4523	5151	68		1.33497	0.211779		1.33505
'0011100101100'	DVMPSNSCARDNK	1791	1925	32		1.32605	0.227489		1.32615
'0011100101101'	DVMPSNSCARDNR	5646	6400	52		1.33488	0.169833		1.33491
'0011100101110'	DVMPSNSCARDKK	2897	4238	53		1.49047	0.230883		1.49054
'0011100101111'	DVMPSNSCARDKR	3061	3749	43		1.3765	0.205195		1.37656
'0011100110000'	DVMPSNSCLYNNK	2944	433	30		0.542438	0.178471		0.543201
'0011100110001'	DVMPSNSCLYNNR	3699	975	82		0.699607	0.252015		0.701089
'0011100110010'	DVMPSNSCLYNKK	6087	1459	82		0.672482	0.201736		0.673105
'0011100110011'	DVMPSNSCLYNKR	5487	818	99		0.544919	0.229037		0.547236
'0011100110100'	DVMPSNSCLYDNK	1995	424	24		0.634883	0.191111		0.63548
'0011100110101'	DVMPSNSCLYDNR	7859	1978	126		0.686157	0.217564		0.686974
'0011100110110'	DVMPSNSCLYDKK	3491	608	40		0.584316	0.187921		0.585058
'0011100110111'	DVMPSNSCLYDKR	3303	895	53		0.711004	0.216728		0.711712
'0011100111000'	DVMPSNSCLRNNK	2882	1825	46		1.02062	0.215208		1.02081
'0011100111001'	DVMPSNSCLRNNR	4643	2831	54		1.01412	0.18916		1.01423
'0011100111010'	DVMPSNSCLRNKK	7796	4686	95		1.01044	0.192962		1.01056
'0011100111011'	DVMPSNSCLRNKR	6226	4422	95		1.08083	0.21237		1.08098
'0011100111100'	DVMPSNSCLRDNK	3045	1456	37		0.911257	0.19284		0.911433
'0011100111101'	DVMPSNSCLRDNR	8279	4429	111		0.955724	0.202606		0.95591
'0011100111110'	DVMPSNSCLRDKK	4300	2844	58		1.05007	0.202768		1.05021
'0011100111111'	DVMPSNSCLRDKR	4410	3098	79		1.07508	0.228796		1.07529
'0011101000000'	DVMPSNGAAYNNK	2963	0	154		0.0933658	0.365374		0.365538
'0011101000001'	DVMPSNGAAYNNR	3571	3	149		0.05589	0.33185		0.331874
'0011101000010'	DVMPSNGAAYNKK	4855	2	176		0.048688	0.311843		0.311859
'0011101000011'	DVMPSNGAAYNKR	4839	2	173		0.0406522	0.308113		0.308121
'0011101000100'	DVMPSNGAAYDNK	1912	0	110		0.0766666	0.382231		0.382289
'0011101000101'	DVMPSNGAAYDNR	5848	3	288		0.0883098	0.356326		0.356465
'0011101000110'	DVMPSNGAAYDKK	3377	6	91		0.0777072	0.273774		0.273971
'0011101000111'	DVMPSNGAAYDKR	3265	25	162		0.163502	0.363699		0.365792
'0011101001000'	DVMPSNGAARNNK	5319	5860	44		1.31958	0.164307		1.31961
'0011101001001'	DVMPSNGAARNNR	7295	8481	92		1.34714	0.196021		1.3472
'0011101001010'	DVMPSNGAARNKK	12086	14165	172		1.35256	0.206493		1.35262
'0011101001011'	DVMPSNGAARNKR	9142	10400	86		1.33401	0.17226		1.33405
'0011101001100'	DVMPSNGAARDNK	3933	4527	58		1.34109	0.209966		1.34116
'0011101001101'	DVMPSNGAARDNR	13326	15838	223		1.36028	0.222		1.36037
'0011101001110'	DVMPSNGAARDKK	7623	9552	98		1.39158	0.197581		1.39163
'0011101001111'	DVMPSNGAARDKR	6167	7395	64		1.36562	0.17991		1.36565
'0011101010000'	DVMPSNGALYNNK	10294	2562	182		0.682189	0.226857		0.683196
'0011101010001'	DVMPSNGALYNNR	12795	3159	219		0.680262	0.224326		0.681229
'0011101010010'	DVMPSNGALYNKK	23213	6134	367		0.707392	0.216221		0.708105
'0011101010011'	DVMPSNGALYNKR	16584	3382	284		0.626143	0.224171		0.627433
'0011101010100'	DVMPSNGALYDNK	7209	1940	95		0.700227	0.198676		0.700731
'0011101010101'	DVMPSNGALYDNR	26187	7009	453		0.705461	0.225102		0.706325
'0011101010110'	DVMPSNGALYDKK	12116	2356	226		0.61432	0.232816		0.615957
'0011101010111'	DVMPSNGALYDKR	11684	3365	223		0.72892	0.23518		0.729858
'0011101011000'	DVMPSNGALRNNK	8254	6838	93		1.16055	0.186538		1.16062
'0011101011001'	DVMPSNGALRNNR	11338	9138	147		1.1465	0.198407		1.14659
'0011101011010'	DVMPSNGALRNKK	17869	15012	264		1.16819	0.210005		1.1683
'0011101011011'	DVMPSNGALRNKR	14925	13416	198		1.20298	0.200437		1.20307
'0011101011100'	DVMPSNGALRDNK	6082	4700	109		1.12557	0.228799		1.12575
'0011101011101'	DVMPSNGALRDNR	19095	14948	295		1.12989	0.214559		1.13003
'0011101011110'	DVMPSNGALRDKK	10404	8071	169		1.12748	0.219114		1.12763
'0011101011111'	DVMPSNGALRDKR	9652	9068	172		1.2266	0.228228		1.22673
'0011101100000'	DVMPSNGCAYNNK	2504	11	140		0.115124	0.375482		0.375866
'0011101100001'	DVMPSNGCAYNNR	4258	0	215		0.092229	0.368071		0.368223
'0011101100010'	DVMPSNGCAYNKK	5779	20	207		0.1042	0.310298		0.310777
'0011101100011'	DVMPSNGCAYNKR	4559	5	258		0.0628453	0.37947		0.379495
'0011101100100'	DVMPSNGCAYDNK	2176	2	62		0.0581449	0.280576		0.280625
'0011101100101'	DVMPSNGCAYDNR	6887	23	337		0.102461	0.355543		0.355818
'0011101100110'	DVMPSNGCAYDKK	3884	2	311		0.0450608	0.442078		0.442083
'0011101100111'	DVMPSNGCAYDKR	3638	14	209		0.109181	0.38199		0.382275
'0011101101000'	DVMPSNGCARNNK	2410	3110	21		1.41044	0.166593		1.41047
'0011101101001'	DVMPSNGCARNNR	2531	3681	26		1.48664	0.179105		1.48666
'0011101101010'	DVMPSNGCARNKK	5180	7515	67		1.47736	0.197146		1.4774
'0011101101011'	DVMPSNGCARNKR	3987	5394	51		1.44007	0.197249		1.44012
'0011101101100'	DVMPSNGCARDNK	1411	2241	23		1.54536	0.21945		1.54542
'0011101101101'	DVMPSNGCARDNR	5330	6968	84		1.41852	0.216217		1.41859
'0011101101110'	DVMPSNGCARDKK	3664	4695	52		1.40607	0.206476		1.40613
'0011101101111'	DVMPSNGCARDKR	3000	4015	48		1.42983	0.21712		1.4299
'0011101110000'	DVMPSNGCLYNNK	2547	428	40		0.575189	0.215884		0.576656
'0011101110001'	DVMPSNGCLYNNR	2791	672	54		0.673809	0.236639		0.675081
'0011101110010'	DVMPSNGCLYNKK	4451	844	79		0.606593	0.227825		0.608145
'0011101110011'	DVMPSNGCLYNKR	4649	1037	86		0.649015	0.23463		0.650413
'0011101110100'	DVMPSNGCLYDNK	1640	392	59		0.701348	0.307937		0.704977
'0011101110101'	DVMPSNGCLYDNR	5933	1576	67		0.703578	0.186724		0.703953
'0011101110110'	DVMPSNGCLYDKK	3542	930	42		0.707557	0.189558		0.707951
'0011101110111'	DVMPSNGCLYDKR	2130	777	39		0.808959	0.230966		0.809558
'0011101111000'	DVMPSNGCLRNNK	3709	973	64		0.699721	0.225016		0.700609
'0011101111001'	DVMPSNGCLRNNR	4896	1818	60		0.814134	0.193286		0.814397
'0011101111010'	DVMPSNGCLRNKK	7317	2742	80		0.816394	0.18359		0.816601
'0011101111011'	DVMPSNGCLRNKR	6096	2867	74		0.904642	0.192757		0.904822
'0011101111100'	DVMPSNGCLRDNK	2555	824	20		0.761055	0.157834		0.761189
'0011101111101'	DVMPSNGCLRDNR	8323	3288	128		0.836571	0.213553		0.836945
'0011101111110'	DVMPSNGCLRDKK	3783	1408	49		0.81331	0.204593		0.81365
'0011101111111'	DVMPSNGCLRDKR	4254	1999	56		0.904305	0.199756		0.904517
'0011110000000'	DVMPSASAAYNNK	2086	0	44		0.0796478	0.245804		0.246126
'0011110000001'	DVMPSASAAYNNR	2842	11	73		0.109458	0.268062		0.269062
'0011110000010'	DVMPSASAAYNKK	3783	3	77		0.05442	0.241669		0.24173
'0011110000011'	DVMPSASAAYNKR	3399	0	107		0.085498	0.291206		0.291451
'0011110000100'	DVMPSASAAYDNK	1294	38	28		0.266982	0.24858		0.300923
'0011110000101'	DVMPSASAAYDNR	4274	14	122		0.101709	0.280801		0.281411
'0011110000110'	DVMPSASAAYDKK	2323	0	47		0.0635504	0.240206		0.240332
'0011110000111'	DVMPSASAAYDKR	3217	7	70		0.084404	0.247572		0.247981
'0011110001000'	DVMPSASAARNNK	6048	4746	83		1.13319	0.203448		1.1333
'0011110001001'	DVMPSASAARNNR	6776	5226	99		1.12459	0.209131		1.12471
'0011110001010'	DVMPSASAARNKK	11832	9884	145		1.1634	0.193141		1.16347
'0011110001011'	DVMPSASAARNKR	9289	8161	150		1.19094	0.218545		1.19106
'0011110001100'	DVMPSASAARDNK	4061	3724	91		1.2136	0.252434		1.21381
'0011110001101'	DVMPSASAARDNR	14156	10629	242		1.11112	0.223706		1.1113
'0011110001110'	DVMPSASAARDKK	7999	6907	122		1.18015	0.212807		1.18026
'0011110001111'	DVMPSASAARDKR	7088	5454	73		1.12345	0.179308		1.12351
'0011110010000'	DVMPSASALYNNK	8652	112	180		0.185742	0.253741		0.266143
'0011110010001'	DVMPSASALYNNR	9379	181	157		0.239068	0.22233		0.269328
'0011110010010'	DVMPSASALYNKK	18603	700	260		0.29888	0.204676		0.309901
'0011110010011'	DVMPSASALYNKR	15653	516	274		0.280338	0.227423		0.301232
'0011110010100'	DVMPSASALYDNK	5578	56	98		0.166487	0.226807		0.238022
'0011110010101'	DVMPSASALYDNR	20422	526	438		0.251691	0.247092		0.290519
'0011110010110'	DVMPSASALYDKK	12082	252	278		0.229311	0.257		0.284826
'0011110010111'	DVMPSASALYDKR	10855	244	214		0.237583	0.238398		0.277198
'0011110011000'	DVMPSASALRNNK	8044	4318	119		0.957895	0.210075		0.958112
'0011110011001'	DVMPSASALRNNR	9998	5932	142		1.00161	0.206353		1.00178
'0011110011010'	DVMPSASALRNKK	19899	12191	275		1.01671	0.203534		1.01687
'0011110011011'	DVMPSASALRNKR	15657	9610	208		1.01546	0.200222		1.01561
'0011110011100'	DVMPSASALRDNK	6233	3765	77		1.00452	0.193628		1.00465
'0011110011101'	DVMPSASALRDNR	21159	12697	258		1.00555	0.193831		1.00568
'0011110011110'	DVMPSASALRDKK	11250	7133	128		1.03172	0.187341		1.03182
'0011110011111'	DVMPSASALRDKR	12192	7780	170		1.03347	0.20514		1.03362
'0011110100000'	DVMPSASCAYNNK	2906	0	50		0.0857087	0.242291		0.242764
'0011110100001'	DVMPSASCAYNNR	3315	2	85		0.0481287	0.26683		0.266855
'0011110100010'	DVMPSASCAYNKK	5865	8	133		0.0689326	0.252871		0.253023
'0011110100011'	DVMPSASCAYNKR	4627	5	132		0.0623957	0.280543		0.280611
'0011110100100'	DVMPSASCAYDNK	1409	0	61		0.0645956	0.337281		0.337323
'0011110100101'	DVMPSASCAYDNR	6171	21	113		0.105173	0.231002		0.232409
'0011110100110'	DVMPSASCAYDKK	2975	18	98		0.132318	0.297014		0.298655
'0011110100111'	DVMPSASCAYDKR	3445	68	37		0.224166	0.182647		0.241167
'0011110101000'	DVMPSASCARNNK	2165	1586	20		1.09896	0.170861		1.09902
'0011110101001'	DVMPSASCARNNR	2492	1672	60		1.05772	0.260539		1.05812
'0011110101010'	DVMPSASCARNKK	4639	4177	43		1.20251	0.172729		1.20255
'0011110101011'	DVMPSASCARNKR	3149	2119	31		1.06985	0.177832		1.06993
'0011110101100'	DVMPSASCARDNK	1625	1019	34		1.05433	0.245434		1.05464
'0011110101101'	DVMPSASCARDNR	5018	3359	81		1.05664	0.218508		1.05682
'0011110101110'	DVMPSASCARDKK	3002	2016	40		1.05814	0.200823		1.05827
'0011110101111'	DVMPSASCARDKR	2852	1831	66		1.04582	0.254124		1.04619
'0011110110000'	DVMPSASCLYNNK	2462	74	73		0.269726	0.285537		0.323832
'0011110110001'	DVMPSASCLYNNR	2730	0	69		0.0831765	0.262393		0.262704
'0011110110010'	DVMPSASCLYNKK	5626	197	112		0.288473	0.239627		0.312105
'0011110110011'	DVMPSASCLYNKR	3742	29	49		0.148374	0.199034		0.20953
'0011110110100'	DVMPSASCLYDNK	2054	87	22		0.309399	0.183498		0.315516
'0011110110101'	DVMPSASCLYDNR	5146	182	91		0.287921	0.225482		0.306524
'0011110110110'	DVMPSASCLYDKK	3054	66	38		0.233284	0.194863		0.252821
'0011110110111'	DVMPSASCLYDKR	2727	107	61		0.301017	0.250349		0.325795
'0011110111000'	DVMPSASCLRNNK	2693	1523	33		0.9879	0.193179		0.988035
'0011110111001'	DVMPSASCLRNNR	2481	1429	35		0.986186	0.205277		0.986363
'0011110111010'	DVMPSASCLRNKK	5791	3334	67		0.982402	0.187448		0.982522
'0011110111011'	DVMPSASCLRNKR	4018	3026	70		1.10319	0.23621		1.10341
'0011110111100'	DVMPSASCLRDNK	1588	744	16		0.891126	0.175226		0.89125
'0011110111101'	DVMPSASCLRDNR	5835	3500	66		1.00684	0.186857		1.00695
'0011110111110'	DVMPSASCLRDKK	3749	2082	46		0.973278	0.193668		0.973421
'0011110111111'	DVMPSASCLRDKR	3444	2187	65		1.03241	0.234068		1.03269
'0011111000000'	DVMPSAGAAYNNK	2224	0	35		0.0743929	0.24104		0.241294
'0011111000001'	DVMPSAGAAYNNR	2772	0	32		0.10887	0.209057		0.211381
'0011111000010'	DVMPSAGAAYNKK	4545	10	110		0.0844461	0.258304		0.258657
'0011111000011'	DVMPSAGAAYNKR	3207	54	100		0.208312	0.290938		0.303896
'0011111000100'	DVMPSAGAAYDNK	1271	34	39		0.255013	0.288482		0.31862
'0011111000101'	DVMPSAGAAYDNR	4978	2	122		0.0403996	0.26258		0.262593
'0011111000110'	DVMPSAGAAYDKK	2990	15	57		0.122064	0.233902		0.236527
'0011111000111'	DVMPSAGAAYDKR	2436	25	117		0.16948	0.351155		0.353934
'0011111001000'	DVMPSAGAARNNK	6770	5896	81		1.18443	0.192257		1.1845
'0011111001001'	DVMPSAGAARNNR	6714	5801	104		1.18291	0.218247		1.18303
'0011111001010'	DVMPSAGAARNKK	13569	11535	199		1.17141	0.209053		1.17152
'0011111001011'	DVMPSAGAARNKR	11113	9429	157		1.16889	0.205939		1.16899
'0011111001100'	DVMPSAGAARDNK	4579	3467	56		1.11641	0.193203		1.11649
'0011111001101'	DVMPSAGAARDNR	13830	13144	298		1.22999	0.248252		1.23019
[truncated: 6,194 more rows]
