# Supplementary material for: Learning the pattern of epistasis linking genotype and phenotype in a protein
Source: Nat Commun. 2019 Sep 16;10:4213. doi: 10.1038/s41467-019-12130-8 (PMC6746860; doi:10.1038/s41467-019-12130-8)
Supplement: Supplementary file 8 — Supplementary Data 4 [file 41467_2019_12130_MOESM8_ESM.xlsx]

## Sheet: genodata
binary		brightness		brightness			signif	signif terms		signif terms
genotype		trial1		trial2			term nr	trial 1		trial 2
'0000000000000'		1.57463		2.18563			1	0.53805		0.654048
'0000000000001'		1.54428		1.96959			3	-0.0159599		-0.0280252
'0000000000010'		1.49046		1.99176			9	-0.203895		-0.254081
'0000000000011'		1.51198		2.00563			17	-0.0523603		-0.0789391
'0000000000100'		1.52516		2.12371			25	0.0290107		0.0187163
'0000000000101'		1.54911		2.02929			27	0.0470346		0.0558332
'0000000000110'		1.53917		2.00876			33	-0.00789737		-0.00472964
'0000000000111'		1.46769		2.02443			41	0.0142525		0.0183107
'0000000001000'		0.301234		0.370283			49	-0.0130843		-0.025467
'0000000001001'		0.294265		0.336589			57	-0.0605227		-0.10845
'0000000001010'		0.292619		0.318296			65	0.0168715		0.0269345
'0000000001011'		0.287682		0.321707			73	-0.0100918		-0.015931
'0000000001100'		0.266605		0.32883			89	-0.0734075		-0.115357
'0000000001101'		0.289716		0.331965			129	-0.0160742		-0.0233229
'0000000001110'		0.290321		0.356228			131	0.0217925		0.0262676
'0000000001111'		0.310145		0.332895			137	0.0238803		0.0305321
'0000000010000'		1.2021		1.53925			139	-0.0224682		-0.0316579
'0000000010001'		1.10901		1.42064			145	0.0238759		0.0384018
'0000000010010'		1.08572		1.37396			153	0.0548473		0.103449
'0000000010011'		1.02997		1.28333			161	-0.0159892		-0.0249364
'0000000010100'		1.18026		1.50812			169	0.0364364		0.0571757
'0000000010101'		1.15481		1.46794			177	0.0283074		0.0537936
'0000000010110'		1.09768		1.38705			185	0.0734758		0.141598
'0000000010111'		1.03926		1.29738			193	-0.0298306		-0.0473223
'0000000011000'		0.282274		0.32748			209	-0.0325931		-0.0352982
'0000000011001'		0.282437		0.323503			217	0.0688751		0.108957
'0000000011010'		0.334858		0.363921			257	-0.186838		-0.202704
'0000000011011'		0.326028		0.376539			265	0.958356		1.3332
'0000000011100'		0.293676		0.367112			267	-0.0687324		-0.0872262
'0000000011101'		0.316328		0.35306			273	0.0768863		0.107672
'0000000011110'		0.2966		0.343909			275	0.0380061		0.0474125
'0000000011111'		0.309892		0.358307			281	-0.303852		-0.485052
'0000000100000'		1.48008		2.02779			289	0.0203995		0.0316497
'0000000100001'		1.49696		1.99672			297	-0.0338042		-0.0471298
'0000000100010'		1.50359		2.01843			305	-0.037924		-0.0599021
'0000000100011'		1.45451		1.95674			313	-0.0628955		-0.148712
'0000000100100'		1.47818		1.90613			329	0.076323		0.106976
'0000000100101'		1.49651		2.03006			337	-0.0482724		-0.069249
'0000000100110'		1.52757		1.95869			345	-0.0563679		-0.102475
'0000000100111'		1.51289		2.04211			385	-0.0257184		-0.0466615
'0000000101000'		0.323398		0.37837			393	0.0944503		0.123063
'0000000101001'		0.314574		0.394203			395	0.0760488		0.0898494
'0000000101010'		0.31459		0.420987			401	-0.0218578		-0.0389749
'0000000101011'		0.360904		0.383486			409	0.295399		0.468817
'0000000101100'		0.29059		0.325814			417	0.0273264		0.0329712
'0000000101101'		0.279633		0.343053			433	0.0847079		0.136526
'0000000101110'		0.296918		0.395427			441	0.142475		0.262081
'0000000101111'		0.271188		0.357017			457	-0.0674072		-0.0975188
'0000000110000'		1.23718		1.70637			513	0.0305243		0.0499857
'0000000110001'		1.09199		1.41292			529	0.0158445		0.0167987
'0000000110010'		1.18996		1.49787			537	-0.0920688		-0.1342
'0000000110011'		1.12575		1.41863			641	-0.0527041		-0.0794682
'0000000110100'		1.16634		1.51047			649	0.0493026		0.0705527
'0000000110101'		1.23229		1.55732			657	-0.0603135		-0.0755807
'0000000110110'		1.21352		1.52874			665	0.100646		0.152457
'0000000110111'		1.10013		1.40623			713	-0.0617582		-0.0799358
'0000000111000'		0.325811		0.392147			777	0.117702		0.157309
'0000000111001'		0.317516		0.336608			785	-0.0649318		-0.0966556
'0000000111010'		0.290104		0.307145			841	-0.0567474		-0.0925204
'0000000111011'		0.328722		0.353326			851	-0.0976165		-0.11427
'0000000111100'		0.291467		0.421575			897	0.0392487		0.0471388
'0000000111101'		0.265691		0.309738			899	0.0521417		0.0565159
'0000000111110'		0.329311		0.369185			905	-0.182575		-0.27478
'0000000111111'		0.311312		0.406795			913	0.0844134		0.102132
'0000001000000'		1.53331		2.11078			921	-0.18876		-0.263676
'0000001000001'		1.50547		1.93522			961	-0.0489906		-0.0705088
'0000001000010'		1.4626		1.98215			979	0.1808		0.173679
'0000001000011'		1.48134		1.96106			1027	-0.0195256		-0.0235437
'0000001000100'		1.51628		1.94941			1033	0.625912		0.932873
'0000001000101'		1.55168		2.09925			1035	-0.0492408		-0.0747239
'0000001000110'		1.5252		1.97445			1041	0.0139627		0.0357356
'0000001000111'		1.55535		2.10524			1043	0.0294159		0.0288758
'0000001001000'		0.286409		0.287275			1049	-0.18946		-0.350499
'0000001001001'		0.28445		0.317531			1051	0.0460029		0.0916045
'0000001001010'		0.299716		0.331925			1073	-0.0486626		-0.1
'0000001001011'		0.286495		0.330591			1081	-0.0703355		-0.0837325
'0000001001100'		0.259727		0.288608			1089	0.0310345		0.0407509
'0000001001101'		0.304091		0.372662			1097	0.0258989		0.0431852
'0000001001110'		0.311472		0.37415			1105	-0.0475949		-0.0798375
'0000001001111'		0.321963		0.3771			1113	-0.0637262		-0.106428
'0000001010000'		1.25751		1.58027			1153	-0.0662997		-0.0980844
'0000001010001'		1.21899		1.58694			1161	0.187447		0.227178
'0000001010010'		1.20882		1.51032			1169	-0.113689		-0.157922
'0000001010011'		1.21427		1.56482			1177	0.478989		0.697418
'0000001010100'		1.18634		1.48494			1201	0.10843		0.156421
'0000001010101'		1.21561		1.55182			1209	0.11485		0.231906
'0000001010110'		1.22997		1.5684			1225	-0.0467799		-0.0705223
'0000001010111'		1.22383		1.59837			1281	0.711046		1.0725
'0000001011000'		0.310386		0.38579			1283	-0.0675469		-0.104204
'0000001011001'		0.339222		0.426905			1289	-0.117103		-0.121215
'0000001011010'		0.298057		0.353354			1291	-0.0467279		-0.0363326
'0000001011011'		0.289976		0.355815			1297	-0.12269		-0.178199
'0000001011100'		0.29759		0.32631			1305	-0.0953993		-0.210944
'0000001011101'		0.296735		0.349041			1307	0.1324		0.165837
'0000001011110'		0.293468		0.367445			1313	0.0281702		0.0340561
'0000001011111'		0.305549		0.335559			1321	-0.0582584		-0.0636289
'0000001100000'		1.51524		1.95134			1329	-0.0881486		-0.120543
'0000001100001'		1.56128		2.00298			1337	-0.176028		-0.338187
'0000001100010'		1.51252		1.96012			1345	0.0551792		0.0900823
'0000001100011'		1.46083		1.90077			1353	0.062057		0.0742537
'0000001100100'		1.43537		1.9112			1369	-0.268483		-0.438125
'0000001100101'		1.52574		2.01625			1409	0.0540941		0.0675995
'0000001100110'		1.48712		1.92857			1411	0.0628988		0.0808468
'0000001100111'		1.50861		2.01164			1425	0.326004		0.494374
'0000001101000'		0.267725		0.380491			1433	-0.170016		-0.161992
'0000001101001'		0.342252		0.358367			1457	0.126168		0.274586
'0000001101010'		0.314777		0.338378			1465	0.313399		0.504437
'0000001101011'		0.277914		0.344004			1473	-0.0799386		-0.098442
'0000001101100'		0.229066		0.268134			1537	0.029406		0.0434482
'0000001101101'		0.248901		0.254214			1545	0.086139		0.129459
'0000001101110'		0.288861		0.349565			1553	-0.055717		-0.0876556
'0000001101111'		0.32994		0.359357			1619	-0.110463		-0.102485
'0000001110000'		1.27287		1.52401			1673	-0.0819749		-0.157332
'0000001110001'		1.21719		1.60873			1729	-0.0433069		-0.0736116
'0000001110010'		1.26996		1.70247			1793	0.124159		0.180132
'0000001110011'		1.21917		1.56188			1801	0.0497066		0.0706939
'0000001110100'		1.18726		1.65537			1817	-0.264695		-0.40989
'0000001110101'		1.25637		1.56274			1921	-0.127963		-0.182915
'0000001110110'		1.26645		1.58788			1937	-0.097453		-0.118892
'0000001110111'		1.20864		1.59473			1985	-0.0886533		-0.0632619
'0000001111000'		0.289422		0.343816			1993	-0.186249		-0.279121
'0000001111001'		0.241664		0.307789			2049	-0.0802144		-0.125
'0000001111010'		0.302673		0.306589			2051	-0.0360905		-0.050535
'0000001111011'		0.289489		0.289066			2059	-0.02237		-0.0331477
'0000001111100'		0.303139		0.287113			2065	-0.028514		-0.0363561
'0000001111101'		0.289865		0.35433			2073	0.171004		0.251006
'0000001111110'		0.278843		0.351738			2075	0.0725826		0.0716791
'0000001111111'		0.328924		0.339973			2081	0.0198909		0.0266395
'0000010000000'		1.43548		1.84672			2113	0.0397154		0.066501
'0000010000001'		1.47329		1.88125			2121	0.0316598		0.0436716
'0000010000010'		1.36913		1.74798			2137	-0.0615637		-0.065473
'0000010000011'		1.47317		1.93395			2177	0.115889		0.174909
'0000010000100'		1.53071		2.04613			2179	0.0475247		0.0695042
'0000010000101'		1.49804		1.92234			2185	-0.0287694		-0.0209796
'0000010000110'		1.46507		1.99485			2193	0.133865		0.19319
'0000010000111'		1.47909		1.91419			2201	-0.170235		-0.232039
'0000010001000'		0.300513		0.325913			2209	-0.0239714		-0.0266431
'0000010001001'		0.320911		0.391981			2241	-0.050667		-0.0717565
'0000010001010'		0.274642		0.308393			2243	0.060233		0.0854392
'0000010001011'		0.305743		0.343759			2305	-0.0304317		-0.0634362
'0000010001100'		0.32819		0.334607			2307	-0.0266358		-0.0425102
'0000010001101'		0.287324		0.364429			2313	-0.28801		-0.415666
'0000010001110'		0.29217		0.343411			2315	-0.139393		-0.186598
'0000010001111'		0.313355		0.310897			2321	0.0968322		0.134556
'0000010010000'		1.4281		1.85268			2323	0.05948		0.065148
'0000010010001'		1.3682		1.80443			2345	0.0749351		0.120994
'0000010010010'		1.39633		1.80407			2369	0.0255163		0.0323205
'0000010010011'		1.3419		1.76324			2377	0.166972		0.243967
'0000010010100'		1.3886		1.79467			2385	-0.050431		-0.0790008
'0000010010101'		1.37446		1.79817			2433	0.0414322		0.0751624
'0000010010110'		1.38217		1.76483			2441	0.34068		0.488895
'0000010010111'		1.37159		1.78467			2443	0.133656		0.207601
'0000010011000'		0.274038		0.381327			2449	-0.0752572		-0.0764589
'0000010011001'		0.323606		0.35221			2457	0.308446		0.396354
'0000010011010'		0.279562		0.338613			2473	-0.0927566		-0.123403
'0000010011011'		0.271688		0.335843			2499	0.0897099		0.105137
'0000010011100'		0.283138		0.32655			2505	-0.169112		-0.265915
'0000010011101'		0.298715		0.343606			2561	0.0545652		0.0829748
'0000010011110'		0.29526		0.341786			2577	0.032159		0.0450811
'0000010011111'		0.269706		0.318094			2585	-0.0967372		-0.13963
'0000010100000'		1.46561		1.99564			2689	-0.0956624		-0.138032
'0000010100001'		1.37981		1.79612			2691	0.0435713		0.0420552
'0000010100010'		1.39928		1.86919			2705	-0.0962424		-0.111605
'0000010100011'		1.39899		1.89842			2713	0.0955648		0.0824901
'0000010100100'		1.39657		1.89374			2753	-0.049772		-0.0733449
'0000010100101'		1.42533		1.88924			2755	-0.10651		-0.144116
'0000010100110'		1.40915		1.84163			2825	0.215259		0.279189
'0000010100111'		1.38082		1.86493			2833	-0.086544		-0.130089
'0000010101000'		0.274605		0.372308			2841	0.0888543		0.101171
'0000010101001'		0.280025		0.399093			2947	0.108147		0.117972
'0000010101010'		0.306127		0.330586			2953	-0.290053		-0.407144
'0000010101011'		0.256755		0.265551			2969	-0.2557		-0.38228
'0000010101100'		0.234221		0.3707			3009	-0.103594		-0.186665
'0000010101101'		0.277575		0.304677			3019	-0.4247		-0.418007
'0000010101110'		0.27968		0.340167			3073	-0.119629		-0.173202
'0000010101111'		0.236864		0.314667			3075	-0.0422923		-0.0628496
'0000010110000'		1.36385		1.78055			3081	-0.181927		-0.276698
'0000010110001'		1.24673		1.68687			3083	-0.105033		-0.156181
'0000010110010'		1.36326		1.86231			3089	0.0749915		0.11574
'0000010110011'		1.324		1.67125			3091	0.0431841		0.0461921
'0000010110100'		1.32571		1.70137			3097	0.0984495		0.158087
'0000010110101'		1.34672		1.7818			3105	0.0319258		0.0515569
'0000010110110'		1.38976		1.78474			3113	0.0454619		0.0617789
'0000010110111'		1.32658		1.80519			3137	0.0516449		0.0757071
'0000010111000'		0.294343		0.277974			3145	0.121596		0.194796
'0000010111001'		0.281427		0.308472			3201	0.112592		0.152279
'0000010111010'		0.300461		0.342572			3209	0.210313		0.327144
'0000010111011'		0.262543		0.31176			3225	0.145707		0.19575
'0000010111100'		0.338511		0.399051			3267	0.104786		0.152342
'0000010111101'		0.296116		0.354522			3329	-0.281431		-0.425053
'0000010111110'		0.296969		0.306377			3331	-0.143673		-0.18837
'0000010111111'		0.28288		0.256369			3337	-0.282772		-0.394824
'0000011000000'		1.47554		1.86402			3339	-0.136571		-0.206186
'0000011000001'		1.38552		1.90479			3353	0.543124		0.85982
'0000011000010'		1.45532		1.76702			3361	0.0458837		0.0780398
'0000011000011'		1.4397		1.98489			3369	0.103847		0.193686
'0000011000100'		1.51304		2.02805			3377	0.0935652		0.158857
'0000011000101'		1.48783		2.10571			3393	0.136346		0.217602
'0000011000110'		1.42288		1.73181			3401	0.159942		0.246001
'0000011000111'		1.51169		1.98297			3457	0.37792		0.575955
'0000011001000'		0.290444		0.336986			3459	0.0895858		0.181502
'0000011001001'		0.289049		0.330174			3465	0.126827		0.250543
'0000011001010'		0.279752		0.352713			3473	0.338801		0.540114
'0000011001011'		0.303763		0.34274			3481	-0.351506		-0.365746
'0000011001100'		0.263909		0.293832			3505	-0.228036		-0.288416
'0000011001101'		0.274885		0.333898			3521	-0.104648		-0.204534
'0000011001110'		0.292811		0.350231			3585	0.0473791		0.079511
'0000011001111'		0.293408		0.358331			3593	0.137015		0.227543
'0000011010000'		1.39695		1.83595			3601	-0.0470329		-0.0452442
'0000011010001'		1.3599		1.7513			3713	-0.0558883		-0.105873
'0000011010010'		1.39479		1.83439			3715	0.121383		0.169193
'0000011010011'		1.34844		1.75661			3721	-0.170199		-0.26408
'0000011010100'		1.36889		1.76828			3777	-0.151684		-0.235806
'0000011010101'		1.39791		1.85625			3787	-0.371156		-0.58426
'0000011010110'		1.40404		1.8454			3841	0.187967		0.29413
'0000011010111'		1.39586		1.81546			3849	0.125229		0.200648
'0000011011000'		0.293326		0.365121			3865	-0.260068		-0.379248
'0000011011001'		0.299667		0.370346			3969	-0.204186		-0.349298
'0000011011010'		0.282493		0.35303			3985	-0.214561		-0.295107
'0000011011011'		0.284781		0.335894			4033	-0.205446		-0.295901
'0000011011100'		0.305356		0.304101			4035	-0.4586		-0.737288
'0000011011101'		0.282344		0.332957			4121	-0.0328973		-0.0455532
'0000011011110'		0.335716		0.353475			4161	-0.0101642		-0.0144708
'0000011011111'		0.27619		0.353135			4225	-0.0363162		-0.0528648
'0000011100000'		1.48325		1.77563			4233	0.0261946		0.0282422
'0000011100001'		1.3304		1.70398			4241	-0.0284537		-0.0318788
'0000011100010'		1.43273		1.82217			4249	0.0456188		0.0667835
'0000011100011'		1.43213		1.91378			4369	-0.0236831		-0.0455673
'0000011100100'		1.27109		1.65757			4481	0.0225541		0.0306306
'0000011100101'		1.4588		2.01012			4489	-0.117108		-0.18658
'0000011100110'		1.51365		1.9883			4497	0.0477925		0.0704502
'0000011100111'		1.45696		1.74413			4505	-0.1084		-0.164138
'0000011101000'		0.281448		0.30289			4625	-0.0326854		-0.040682
'0000011101001'		0.261269		0.304954			4801	0.0559121		0.0759068
'0000011101010'		0.302384		0.364817			4889	-0.15407		-0.160995
'0000011101011'		0.289539		0.3519			4993	-0.0489357		-0.0793984
'0000011101100'		0.300376		0.362218			5129	0.0231532		0.028427
'0000011101101'		0.288112		0.323403			5137	-0.0255984		-0.0550413
'0000011101110'		0.295839		0.351944			5257	-0.0673336		-0.128699
'0000011101111'		0.307603		0.399003			5377	0.0369196		0.043328
'0000011110000'		1.39599		1.69384			5401	-0.0964006		-0.189442
'0000011110001'		1.3031		1.78144			5505	-0.0878399		-0.145389
'0000011110010'		1.39259		1.82144			5649	-0.0503161		-0.0745821
'0000011110011'		1.28753		1.4912			5913	-0.204529		-0.315736
'0000011110100'		1.4936		1.84581			6161	0.0222448		0.0345875
'0000011110101'		1.50693		1.76604			6273	-0.0464845		-0.0695696
'0000011110110'		1.32824		1.98299			6289	-0.0514586		-0.0957506
'0000011110111'		1.30196		1.60632			6401	0.0204818		0.0399078
'0000011111000'		0.237457		0.272613			6537	-0.14222		-0.202912
'0000011111001'		0.46749		0.263262			6657	0.0244791		0.0408282
'0000011111010'		0.218897		0.255766			6785	-0.0678038		-0.0970962
'0000011111011'		0.418741		0.498782			6849	0.103974		0.131915
'0000011111100'		0.250803		0.262273			7049	-0.182942		-0.282507
'0000011111101'		0.329118		0.755387			7305	-0.0933175		-0.164456
'0000011111110'		0.239048		0.227918			7425	0.049749		0.0585769
'0000011111111'		0.242499		0.275164			7553	-0.152096		-0.214109
'0000100000000'		0.296429		0.380873			7809	-0.0881067		-0.106701
'0000100000001'		0.282052		0.405624			7937	0.0877318		0.116697
'0000100000010'		0.282345		0.329142			8065	-0.278952		-0.400602
'0000100000011'		0.253342		0.320293			8081	-0.380203		-0.517313
'0000100000100'		0.254174		0.298233
'0000100000101'		0.259426		0.308361
'0000100000110'		0.263382		0.382002
'0000100000111'		0.244692		0.261747
'0000100001000'		0.263923		0.308152
'0000100001001'		0.282868		0.281799
'0000100001010'		0.273322		0.302158
'0000100001011'		0.264688		0.274699
'0000100001100'		0.274087		0.282083
'0000100001101'		0.247569		0.272776
'0000100001110'		0.28273		0.320066
'0000100001111'		0.273485		0.303461
'0000100010000'		0.274113		0.317805
'0000100010001'		0.266849		0.305494
'0000100010010'		0.274774		0.303441
'0000100010011'		0.28564		0.322573
'0000100010100'		0.23129		0.289164
'0000100010101'		0.272055		0.29258
'0000100010110'		0.269137		0.32264
'0000100010111'		0.309892		0.351827
'0000100011000'		0.243673		0.285856
'0000100011001'		0.271352		0.305922
'0000100011010'		0.270238		0.304253
'0000100011011'		0.281616		0.319834
'0000100011100'		0.288261		0.286633
'0000100011101'		0.275356		0.328319
'0000100011110'		0.288435		0.279858
'0000100011111'		0.276532		0.363008
'0000100100000'		0.223408		0.317666
'0000100100001'		0.240701		0.236764
'0000100100010'		0.233282		0.257695
'0000100100011'		0.297752		0.439233
'0000100100100'		0.213929		0.240947
'0000100100101'		0.257034		0.266119
'0000100100110'		0.204145		0.244913
'0000100100111'		0.21784		0.335475
'0000100101000'		0.267888		0.293608
'0000100101001'		0.211599		0.457745
'0000100101010'		0.261732		0.335224
'0000100101011'		0.243428		0.280187
'0000100101100'		0.274262		0.33716
'0000100101101'		0.237705		0.267389
'0000100101110'		0.248839		0.253795
'0000100101111'		0.281156		0.270736
'0000100110000'		0.193181		0.360143
'0000100110001'		0.270132		0.354806
'0000100110010'		0.28275		0.280278
'0000100110011'		0.281209		0.32492
'0000100110100'		0.2396		0.400353
'0000100110101'		0.233876		0.257988
'0000100110110'		0.229678		0.315701
'0000100110111'		0.233637		0.290594
'0000100111000'		0.241048		0.290854
'0000100111001'		0.279354		0.27316
'0000100111010'		0.289588		0.35163
'0000100111011'		0.290478		0.319871
'0000100111100'		0.250269		0.303018
'0000100111101'		0.272488		0.298883
'0000100111110'		0.275575		0.289825
'0000100111111'		0.283003		0.328093
'0000101000000'		0.254595		0.247995
'0000101000001'		0.318613		0.369851
'0000101000010'		0.267725		0.34476
'0000101000011'		0.233366		0.303383
'0000101000100'		0.270089		0.284332
'0000101000101'		0.265162		0.313078
'0000101000110'		0.270863		0.303132
'0000101000111'		0.243214		0.306934
'0000101001000'		0.241557		0.274211
'0000101001001'		0.218322		0.271019
'0000101001010'		0.2539		0.311126
'0000101001011'		0.260474		0.298913
'0000101001100'		0.236296		0.317127
'0000101001101'		0.239949		0.259607
'0000101001110'		0.282079		0.321182
'0000101001111'		0.252866		0.239958
'0000101010000'		0.24593		0.273006
'0000101010001'		0.254892		0.323091
'0000101010010'		0.246359		0.286176
'0000101010011'		0.256336		0.305632
'0000101010100'		0.229555		0.226616
'0000101010101'		0.249243		0.316959
'0000101010110'		0.23423		0.267207
'0000101010111'		0.255935		0.322593
'0000101011000'		0.24084		0.263096
'0000101011001'		0.248071		0.271319
'0000101011010'		0.277783		0.313506
'0000101011011'		0.284289		0.292174
'0000101011100'		0.254704		0.26141
'0000101011101'		0.25931		0.285788
'0000101011110'		0.263659		0.285151
'0000101011111'		0.264048		0.315368
'0000101100000'		0.203111		0.262581
'0000101100001'		0.208933		0.210541
'0000101100010'		0.224523		0.181911
'0000101100011'		0.245165		0.364411
'0000101100100'		0.227361		0.276677
'0000101100101'		0.234939		0.275202
'0000101100110'		0.224125		0.218795
'0000101100111'		0.254945		0.301848
'0000101101000'		0.223981		0.213258
'0000101101001'		0.211038		0.223625
'0000101101010'		0.274847		0.271538
'0000101101011'		0.254004		0.285324
'0000101101100'		0.204302		0.227552
'0000101101101'		0.218992		0.232337
'0000101101110'		0.22015		0.369613
'0000101101111'		0.25254		0.278986
'0000101110000'		0.244947		0.231178
'0000101110001'		0.234427		0.233917
'0000101110010'		0.253588		0.292303
'0000101110011'		0.259874		0.308909
'0000101110100'		0.248943		0.271905
'0000101110101'		0.240971		0.269504
'0000101110110'		0.255651		0.342547
'0000101110111'		0.292576		0.323336
'0000101111000'		0.233252		0.305922
'0000101111001'		0.306065		0.32468
'0000101111010'		0.224248		0.236297
'0000101111011'		0.294499		0.344111
'0000101111100'		0.239467		0.285852
'0000101111101'		0.252735		0.294252
'0000101111110'		0.266239		0.325441
'0000101111111'		0.234584		0.288961
'0000110000000'		0.224068		0.326913
'0000110000001'		0.272163		0.337054
'0000110000010'		0.272068		0.363714
'0000110000011'		0.243704		0.349175
'0000110000100'		0.234283		0.227801
'0000110000101'		0.293276		0.379012
'0000110000110'		0.225267		0.291002
'0000110000111'		0.232653		0.286935
'0000110001000'		0.236721		0.227158
'0000110001001'		0.233762		0.209738
'0000110001010'		0.240056		0.254662
'0000110001011'		0.227635		0.280661
'0000110001100'		0.221083		0.250158
'0000110001101'		0.243144		0.282493
'0000110001110'		0.232474		0.273659
'0000110001111'		0.227741		0.271445
'0000110010000'		0.28732		0.278911
'0000110010001'		0.270107		0.319421
'0000110010010'		0.272616		0.291896
'0000110010011'		0.268277		0.275653
'0000110010100'		0.254322		0.293105
'0000110010101'		0.258704		0.302908
'0000110010110'		0.296604		0.295367
'0000110010111'		0.275684		0.294959
'0000110011000'		0.24441		0.282159
'0000110011001'		0.231889		0.24314
'0000110011010'		0.242068		0.276264
'0000110011011'		0.23566		0.278609
'0000110011100'		0.243178		0.262022
'0000110011101'		0.236657		0.260105
'0000110011110'		0.251669		0.26996
'0000110011111'		0.27552		0.292167
'0000110100000'		0.265733		0.2862
'0000110100001'		0.218278		0.27237
'0000110100010'		0.259855		0.277404
'0000110100011'		0.255593		0.308023
'0000110100100'		0.24162		0.296344
'0000110100101'		0.233787		0.27503
'0000110100110'		0.261726		0.277568
'0000110100111'		0.226948		0.268473
'0000110101000'		0.237896		0.287893
'0000110101001'		0.267165		0.240736
'0000110101010'		0.220498		0.24408
'0000110101011'		0.29084		0.305131
'0000110101100'		0.251967		0.351794
'0000110101101'		0.227071		0.258535
'0000110101110'		0.224239		0.261897
'0000110101111'		0.240266		0.276946
'0000110110000'		0.24424		0.249308
'0000110110001'		0.235506		0.26387
'0000110110010'		0.311125		0.314033
'0000110110011'		0.263419		0.312118
'0000110110100'		0.239794		0.206667
'0000110110101'		0.264929		0.338004
'0000110110110'		0.21774		0.198508
'0000110110111'		0.252201		0.291853
'0000110111000'		0.24583		0.263646
'0000110111001'		0.23704		0.324855
'0000110111010'		0.274173		0.26907
'0000110111011'		0.256855		0.289527
'0000110111100'		0.24028		0.243635
'0000110111101'		0.233417		0.218883
'0000110111110'		0.205824		0.228167
'0000110111111'		0.214169		0.276107
'0000111000000'		0.217116		0.256227
'0000111000001'		0.255894		0.260829
'0000111000010'		0.272589		0.295131
'0000111000011'		0.274223		0.333384
'0000111000100'		0.247185		0.322037
'0000111000101'		0.23983		0.342726
'0000111000110'		0.282777		0.304965
'0000111000111'		0.263277		0.291625
'0000111001000'		0.250359		0.272914
'0000111001001'		0.237332		0.228066
'0000111001010'		0.229998		0.246151
'0000111001011'		0.235896		0.293364
'0000111001100'		0.21095		0.2213
'0000111001101'		0.23033		0.261948
'0000111001110'		0.210397		0.249834
'0000111001111'		0.234968		0.261351
'0000111010000'		0.248879		0.251757
'0000111010001'		0.255389		0.310328
'0000111010010'		0.262671		0.267517
'0000111010011'		0.248229		0.28054
'0000111010100'		0.270261		0.306909
'0000111010101'		0.262321		0.313507
'0000111010110'		0.25164		0.280874
'0000111010111'		0.272913		0.25719
'0000111011000'		0.248177		0.278701
'0000111011001'		0.23466		0.255757
'0000111011010'		0.248307		0.258275
'0000111011011'		0.233053		0.246068
'0000111011100'		0.23885		0.290555
'0000111011101'		0.242896		0.26187
'0000111011110'		0.247996		0.286594
'0000111011111'		0.232687		0.250805
'0000111100000'		0.287141		0.380516
'0000111100001'		0.264503		0.282658
'0000111100010'		0.224776		0.213427
'0000111100011'		0.269725		0.276824
'0000111100100'		0.235933		0.239353
'0000111100101'		0.272832		0.298864
'0000111100110'		0.260636		0.32023
'0000111100111'		0.244679		0.250466
'0000111101000'		0.276116		0.271362
'0000111101001'		0.265055		0.363909
'0000111101010'		0.242037		0.240369
'0000111101011'		0.225001		0.298073
'0000111101100'		0.220133		0.179802
'0000111101101'		0.237292		0.247833
'0000111101110'		0.187843		0.152946
'0000111101111'		0.183384		0.212126
'0000111110000'		0.258729		0.268109
'0000111110001'		0.315321		0.395799
'0000111110010'		0.233398		0.245619
'0000111110011'		0.2986		0.348696
'0000111110100'		0.236698		0.259437
'0000111110101'		0.264852		0.360455
'0000111110110'		0.304637		0.379625
'0000111110111'		0.214383		0.255581
'0000111111000'		0.247971		0.281436
'0000111111001'		0.229856		0.270366
'0000111111010'		0.220886		0.225024
'0000111111011'		0.263682		0.293317
'0000111111100'		0.255389		0.277665
'0000111111101'		0.243334		0.28742
'0000111111110'		0.238587		0.253066
'0000111111111'		0.250614		0.268286
'0001000000000'		1.46893		1.98851
'0001000000001'		1.543		2.04331
'0001000000010'		1.54871		2.02755
'0001000000011'		1.54798		2.06263
'0001000000100'		1.54693		1.97086
'0001000000101'		1.55052		2.02895
'0001000000110'		1.51512		1.98366
'0001000000111'		1.47296		1.94159
'0001000001000'		0.295771		0.355985
'0001000001001'		0.296616		0.335468
'0001000001010'		0.318686		0.355248
'0001000001011'		0.304866		0.376765
'0001000001100'		0.264942		0.33871
'0001000001101'		0.278424		0.324992
'0001000001110'		0.277409		0.317973
'0001000001111'		0.304198		0.354465
'0001000010000'		1.38569		1.81025
'0001000010001'		1.35986		1.72387
'0001000010010'		1.35114		1.76767
'0001000010011'		1.33017		1.73184
'0001000010100'		1.32501		1.7411
'0001000010101'		1.36103		1.77338
'0001000010110'		1.38093		1.79636
'0001000010111'		1.31896		1.78261
'0001000011000'		0.288126		0.371943
'0001000011001'		0.306334		0.340072
'0001000011010'		0.297327		0.331686
'0001000011011'		0.313053		0.350845
'0001000011100'		0.337725		0.450681
'0001000011101'		0.304643		0.334108
'0001000011110'		0.308648		0.340111
'0001000011111'		0.290231		0.35102
'0001000100000'		1.45772		1.90598
'0001000100001'		1.52376		2.02923
'0001000100010'		1.48609		2.00733
'0001000100011'		1.46883		1.9932
'0001000100100'		1.52581		2.09885
'0001000100101'		1.5307		2.07639
'0001000100110'		1.5095		2.0469
'0001000100111'		1.51985		2.04747
'0001000101000'		0.245901		0.304505
'0001000101001'		0.298513		0.321211
'0001000101010'		0.320044		0.374239
'0001000101011'		0.266975		0.279888
'0001000101100'		0.188797		0.357393
'0001000101101'		0.294484		0.338987
'0001000101110'		0.342071		0.36122
'0001000101111'		0.310213		0.369736
'0001000110000'		1.37894		1.82189
'0001000110001'		1.32368		1.65786
'0001000110010'		1.37535		1.79934
'0001000110011'		1.35045		1.74764
'0001000110100'		1.38546		1.72449
'0001000110101'		1.41458		1.88295
'0001000110110'		1.36919		1.84331
'0001000110111'		1.33471		1.75731
'0001000111000'		0.282805		0.362509
'0001000111001'		0.292979		0.331056
'0001000111010'		0.263671		0.296229
'0001000111011'		0.293715		0.309349
'0001000111100'		0.302199		0.404475
'0001000111101'		0.283948		0.458544
'0001000111110'		0.299652		0.328992
'0001000111111'		0.364594		0.378256
'0001001000000'		1.48606		1.92056
'0001001000001'		1.53624		2.07531
'0001001000010'		1.4894		1.9507
'0001001000011'		1.46345		1.90766
'0001001000100'		1.51325		2.08782
'0001001000101'		1.55723		2.11547
'0001001000110'		1.49674		2.02042
'0001001000111'		1.51539		1.94984
'0001001001000'		0.295472		0.344009
'0001001001001'		0.271441		0.295872
'0001001001010'		0.285796		0.332894
'0001001001011'		0.273607		0.301483
'0001001001100'		0.317698		0.34563
'0001001001101'		0.278679		0.333307
'0001001001110'		0.282073		0.373303
'0001001001111'		0.279632		0.322999
'0001001010000'		1.41461		1.83161
'0001001010001'		1.39651		1.79734
'0001001010010'		1.39315		1.85535
'0001001010011'		1.38293		1.82743
'0001001010100'		1.36667		1.783
'0001001010101'		1.41047		1.90005
'0001001010110'		1.38265		1.80128
'0001001010111'		1.37819		1.78884
'0001001011000'		0.300488		0.355827
'0001001011001'		0.274678		0.343669
'0001001011010'		0.309171		0.340066
'0001001011011'		0.29436		0.362975
'0001001011100'		0.291988		0.328405
'0001001011101'		0.29022		0.347968
'0001001011110'		0.300811		0.378131
'0001001011111'		0.305725		0.365104
'0001001100000'		1.50595		1.95946
'0001001100001'		1.50734		2.00385
'0001001100010'		1.52517		1.98495
'0001001100011'		1.51773		2.01156
'0001001100100'		1.46109		1.82923
'0001001100101'		1.48894		1.9682
'0001001100110'		1.54118		2.03283
'0001001100111'		1.51162		2.0564
'0001001101000'		0.281433		0.278415
'0001001101001'		0.302359		0.322319
'0001001101010'		0.287266		0.418404
'0001001101011'		0.326609		0.380557
'0001001101100'		0.284558		0.378395
'0001001101101'		0.308308		0.34717
'0001001101110'		0.341125		0.401005
'0001001101111'		0.340769		0.353436
'0001001110000'		1.45487		1.97383
'0001001110001'		1.40021		1.82243
'0001001110010'		1.33292		1.75016
'0001001110011'		1.31495		1.63736
'0001001110100'		1.31587		1.65087
'0001001110101'		1.38833		1.83601
'0001001110110'		1.39727		1.85002
'0001001110111'		1.39672		1.84013
'0001001111000'		0.279034		0.313799
'0001001111001'		0.292842		0.334131
'0001001111010'		0.250092		0.348995
'0001001111011'		0.292122		0.390829
'0001001111100'		0.350323		0.479224
'0001001111101'		0.297261		0.34536
'0001001111110'		0.315135		0.339997
'0001001111111'		0.319537		0.362154
'0001010000000'		1.43935		1.82292
'0001010000001'		1.4828		2.0774
'0001010000010'		1.45833		1.91209
'0001010000011'		1.38924		1.83165
'0001010000100'		1.51437		1.98676
'0001010000101'		1.44868		2.0777
'0001010000110'		1.50676		2.04704
'0001010000111'		1.43323		1.81897
'0001010001000'		0.313055		0.30991
'0001010001001'		0.292193		0.33051
'0001010001010'		0.300112		0.326197
'0001010001011'		0.289377		0.290986
'0001010001100'		0.244659		0.271722
'0001010001101'		0.273002		0.309003
'0001010001110'		0.286787		0.297779
'0001010001111'		0.281551		0.295428
'0001010010000'		1.36996		1.84877
'0001010010001'		1.3364		1.67936
'0001010010010'		1.36913		1.72075
'0001010010011'		1.34839		1.75916
'0001010010100'		1.36354		1.66649
'0001010010101'		1.38033		1.80906
'0001010010110'		1.37596		1.77682
'0001010010111'		1.37796		1.83769
'0001010011000'		0.307156		0.354142
'0001010011001'		0.287288		0.352182
'0001010011010'		0.281055		0.363755
'0001010011011'		0.293239		0.361926
'0001010011100'		0.323237		0.368835
'0001010011101'		0.320018		0.363808
'0001010011110'		0.309712		0.358881
'0001010011111'		0.327453		0.398135
'0001010100000'		1.40306		1.78593
'0001010100001'		1.43003		1.92781
'0001010100010'		1.38676		1.95667
'0001010100011'		1.36351		1.73268
'0001010100100'		1.40775		1.90553
'0001010100101'		1.44982		1.86221
'0001010100110'		1.39215		1.83333
'0001010100111'		1.45793		1.90389
'0001010101000'		0.257258		0.408567
'0001010101001'		0.27608		0.270305
'0001010101010'		0.284		0.307323
'0001010101011'		0.321637		0.330813
'0001010101100'		0.233107		0.289045
'0001010101101'		0.305756		0.321007
'0001010101110'		0.25736		0.340431
'0001010101111'		0.298954		0.383182
'0001010110000'		1.32636		1.70946
'0001010110001'		1.27346		1.68408
'0001010110010'		1.29696		1.67248
'0001010110011'		1.32811		1.74228
'0001010110100'		1.24591		1.63014
'0001010110101'		1.32909		1.69751
'0001010110110'		1.35385		1.7748
'0001010110111'		1.35506		1.70456
'0001010111000'		0.238288		0.248679
'0001010111001'		0.250206		0.303197
'0001010111010'		0.326981		0.450591
'0001010111011'		0.294547		0.334294
'0001010111100'		0.256863		0.234982
'0001010111101'		0.278377		0.390197
'0001010111110'		0.228333		0.268789
'0001010111111'		0.282901		0.343787
'0001011000000'		1.37252		1.81303
'0001011000001'		1.39488		2.07468
'0001011000010'		1.36292		1.73066
'0001011000011'		1.44713		1.97774
'0001011000100'		1.33714		1.75697
'0001011000101'		1.39757		1.76038
'0001011000110'		1.48909		1.90756
'0001011000111'		1.3039		1.89878
'0001011001000'		0.286811		0.325054
'0001011001001'		0.277882		0.322436
'0001011001010'		0.275467		0.312173
'0001011001011'		0.282892		0.331932
'0001011001100'		0.304531		0.327145
'0001011001101'		0.290034		0.342262
'0001011001110'		0.276436		0.315518
'0001011001111'		0.29648		0.335255
'0001011010000'		1.38225		1.85488
'0001011010001'		1.3431		1.78369
'0001011010010'		1.36243		1.7605
'0001011010011'		1.37532		1.79197
'0001011010100'		1.30804		1.68687
'0001011010101'		1.37641		1.77329
'0001011010110'		1.37967		1.8399
'0001011010111'		1.42248		1.81566
'0001011011000'		0.282262		0.366021
'0001011011001'		0.254255		0.339469
'0001011011010'		0.299817		0.360366
'0001011011011'		0.293695		0.372748
'0001011011100'		0.269229		0.303405
'0001011011101'		0.28476		0.306192
'0001011011110'		0.292594		0.346418
'0001011011111'		0.27994		0.307147
'0001011100000'		1.38052		2.11799
'0001011100001'		1.30802		1.66887
'0001011100010'		1.39018		1.87699
'0001011100011'		1.40331		1.73129
'0001011100100'		1.31288		1.65229
'0001011100101'		1.42052		1.74869
'0001011100110'		1.42563		1.83925
'0001011100111'		1.39423		1.72067
'0001011101000'		0.301761		0.345005
'0001011101001'		0.272371		0.332215
'0001011101010'		0.290222		0.362204
'0001011101011'		0.303256		0.359541
'0001011101100'		0.270237		0.348245
'0001011101101'		0.290137		0.351046
'0001011101110'		0.279342		0.308954
'0001011101111'		0.313946		0.343425
'0001011110000'		1.3882		1.8256
'0001011110001'		1.15228		1.49806
'0001011110010'		1.39305		1.97822
'0001011110011'		1.26292		1.67101
'0001011110100'		1.20571		1.46893
'0001011110101'		1.37259		2.05074
'0001011110110'		1.2252		1.7653
'0001011110111'		1.31817		1.36776
'0001011111000'		0.246245		0.257461
'0001011111001'		0.235036		0.274196
'0001011111010'		0.224786		0.237241
'0001011111011'		0.24156		0.253181
'0001011111100'		0.228638		0.265566
'0001011111101'		0.229647		0.57976
'0001011111110'		0.230303		0.229112
'0001011111111'		0.246871		0.245106
'0001100000000'		0.261519		0.348344
'0001100000001'		0.244344		0.20117
'0001100000010'		0.253224		0.24903
'0001100000011'		0.234627		0.287386
'0001100000100'		0.25178		0.318569
'0001100000101'		0.238195		0.234593
'0001100000110'		0.269686		0.320675
'0001100000111'		0.254644		0.328917
'0001100001000'		0.225314		0.237157
'0001100001001'		0.212336		0.249826
'0001100001010'		0.232876		0.263147
'0001100001011'		0.265534		0.303995
'0001100001100'		0.247074		0.291543
'0001100001101'		0.248113		0.262748
'0001100001110'		0.245475		0.26838
'0001100001111'		0.256588		0.294309
'0001100010000'		0.233047		0.231094
'0001100010001'		0.24743		0.281145
'0001100010010'		0.248068		0.281959
'0001100010011'		0.277225		0.298581
'0001100010100'		0.248794		0.274802
'0001100010101'		0.242187		0.270017
'0001100010110'		0.270245		0.300384
'0001100010111'		0.251648		0.287115
'0001100011000'		0.252092		0.323362
'0001100011001'		0.239159		0.270158
'0001100011010'		0.24129		0.239597
'0001100011011'		0.251302		0.271965
'0001100011100'		0.254513		0.281028
'0001100011101'		0.257928		0.268631
'0001100011110'		0.282015		0.349172
'0001100011111'		0.282021		0.284029
'0001100100000'		0.231375		0.208663
'0001100100001'		0.191346		0.252344
'0001100100010'		0.224217		0.271635
'0001100100011'		0.20975		0.254539
'0001100100100'		0.206126		0.252889
'0001100100101'		0.24348		0.261435
'0001100100110'		0.235624		0.250127
'0001100100111'		0.224209		0.224949
'0001100101000'		0.220355		0.34986
'0001100101001'		0.222743		0.268433
'0001100101010'		0.236175		0.275304
'0001100101011'		0.202055		0.276405
'0001100101100'		0.209291		0.224588
'0001100101101'		0.245996		0.27736
'0001100101110'		0.271361		0.295885
'0001100101111'		0.227097		0.289522
'0001100110000'		0.224608		0.277872
'0001100110001'		0.302978		0.405576
'0001100110010'		0.21434		0.406504
'0001100110011'		0.241076		0.284673
'0001100110100'		0.271734		0.340492
'0001100110101'		0.277336		0.36385
'0001100110110'		0.277552		0.458768
'0001100110111'		0.222621		0.385181
'0001100111000'		0.233176		0.344385
'0001100111001'		0.28445		0.238645
'0001100111010'		0.262489		0.27176
'0001100111011'		0.279773		0.288112
'0001100111100'		0.23253		0.264083
'0001100111101'		0.284655		0.273307
'0001100111110'		0.220943		0.257867
'0001100111111'		0.275929		0.298096
'0001101000000'		0.263479		0.368952
'0001101000001'		0.228121		0.273287
'0001101000010'		0.230671		0.288187
'0001101000011'		0.235204		0.288702
'0001101000100'		0.257585		0.313756
'0001101000101'		0.236204		0.284463
'0001101000110'		0.222815		0.298806
'0001101000111'		0.261813		0.282598
'0001101001000'		0.262715		0.299672
'0001101001001'		0.219669		0.270647
'0001101001010'		0.2369		0.256636
'0001101001011'		0.216057		0.233295
'0001101001100'		0.230592		0.229452
'0001101001101'		0.224601		0.237079
'0001101001110'		0.267447		0.337207
'0001101001111'		0.266459		0.293997
'0001101010000'		0.235305		0.296856
'0001101010001'		0.230937		0.299126
'0001101010010'		0.229163		0.277271
'0001101010011'		0.24466		0.295124
'0001101010100'		0.241562		0.284704
'0001101010101'		0.224837		0.26011
'0001101010110'		0.257103		0.374435
'0001101010111'		0.246805		0.286284
'0001101011000'		0.231688		0.264231
'0001101011001'		0.222565		0.210414
'0001101011010'		0.248236		0.271032
'0001101011011'		0.243724		0.264857
'0001101011100'		0.220881		0.273245
'0001101011101'		0.219581		0.249907
'0001101011110'		0.238215		0.262246
'0001101011111'		0.21866		0.252643
'0001101100000'		0.222266		0.273481
'0001101100001'		0.221438		0.318098
'0001101100010'		0.215735		0.287625
'0001101100011'		0.195478		0.267573
'0001101100100'		0.209522		0.300686
'0001101100101'		0.202414		0.288324
'0001101100110'		0.244242		0.260873
'0001101100111'		0.205992		0.268527
'0001101101000'		0.192078		0.249012
'0001101101001'		0.207158		0.346908
'0001101101010'		0.224063		0.214351
'0001101101011'		0.204052		0.255855
'0001101101100'		0.189193		0.393358
'0001101101101'		0.232499		0.264023
'0001101101110'		0.200951		0.164436
'0001101101111'		0.188643		0.424233
'0001101110000'		0.264762		0.432304
'0001101110001'		0.273341		0.297568
'0001101110010'		0.262024		0.349477
'0001101110011'		0.263587		0.320323
'0001101110100'		0.244819		0.394409
'0001101110101'		0.313863		0.421852
'0001101110110'		0.240388		0.503088
'0001101110111'		0.287839		0.396579
'0001101111000'		0.242177		0.291974
'0001101111001'		0.253483		0.345266
'0001101111010'		0.246002		0.318802
'0001101111011'		0.260762		0.275323
'0001101111100'		0.300385		0.387939
'0001101111101'		0.249644		0.259842
'0001101111110'		0.28633		0.348361
'0001101111111'		0.286798		0.338905
'0001110000000'		0.25059		0.292282
'0001110000001'		0.237514		0.271519
'0001110000010'		0.259994		0.281373
'0001110000011'		0.249796		0.375649
'0001110000100'		0.301131		0.372183
'0001110000101'		0.210724		0.265888
'0001110000110'		0.293866		0.329698
'0001110000111'		0.224691		0.269606
'0001110001000'		0.244976		0.293598
'0001110001001'		0.230035		0.22235
'0001110001010'		0.209839		0.238473
'0001110001011'		0.198578		0.21439
'0001110001100'		0.224098		0.244996
'0001110001101'		0.197958		0.223673
'0001110001110'		0.244722		0.290071
'0001110001111'		0.224832		0.24216
'0001110010000'		0.286387		0.328781
'0001110010001'		0.253616		0.295177
'0001110010010'		0.283475		0.345585
'0001110010011'		0.265854		0.280734
'0001110010100'		0.309816		0.371901
'0001110010101'		0.278682		0.322376
'0001110010110'		0.274911		0.311265
'0001110010111'		0.257313		0.287105
'0001110011000'		0.242219		0.252954
'0001110011001'		0.234107		0.2785
'0001110011010'		0.224377		0.245891
'0001110011011'		0.234747		0.282143
'0001110011100'		0.234666		0.285714
'0001110011101'		0.236295		0.294665
'0001110011110'		0.266278		0.258042
'0001110011111'		0.212706		0.231238
'0001110100000'		0.259147		0.31643
'0001110100001'		0.258827		0.348695
'0001110100010'		0.236425		0.313888
'0001110100011'		0.271111		0.255359
'0001110100100'		0.251697		0.277737
'0001110100101'		0.253953		0.350286
'0001110100110'		0.265512		0.286562
'0001110100111'		0.248277		0.393576
'0001110101000'		0.237898		0.258883
'0001110101001'		0.219905		0.28746
'0001110101010'		0.204575		0.264502
'0001110101011'		0.261326		0.264859
'0001110101100'		0.232622		0.219193
'0001110101101'		0.246049		0.255199
'0001110101110'		0.226173		0.259188
'0001110101111'		0.211449		0.275741
'0001110110000'		0.295809		0.342513
'0001110110001'		0.187149		0.240322
'0001110110010'		0.266565		0.261832
'0001110110011'		0.25448		0.284005
'0001110110100'		0.310003		0.310966
'0001110110101'		0.281462		0.288279
'0001110110110'		0.265217		0.290392
'0001110110111'		0.296072		0.35557
'0001110111000'		0.234009		0.308307
'0001110111001'		0.218826		0.226423
'0001110111010'		0.213463		0.208185
'0001110111011'		0.227572		0.262942
'0001110111100'		0.221632		0.253338
'0001110111101'		0.22433		0.236838
'0001110111110'		0.26159		0.265058
'0001110111111'		0.261859		0.272002
'0001111000000'		0.286387		0.307837
'0001111000001'		0.281092		0.253149
'0001111000010'		0.280932		0.387266
'0001111000011'		0.25063		0.25499
'0001111000100'		0.259192		0.40486
'0001111000101'		0.248577		0.277985
'0001111000110'		0.27533		0.306512
'0001111000111'		0.286607		0.286285
'0001111001000'		0.235627		0.198212
'0001111001001'		0.250465		0.253701
'0001111001010'		0.227425		0.221533
'0001111001011'		0.226423		0.221043
'0001111001100'		0.218624		0.28766
'0001111001101'		0.236405		0.242263
'0001111001110'		0.185641		0.24655
'0001111001111'		0.22056		0.231361
'0001111010000'		0.250439		0.288299
'0001111010001'		0.242024		0.24891
'0001111010010'		0.263274		0.312016
'0001111010011'		0.264767		0.274609
'0001111010100'		0.263196		0.279053
'0001111010101'		0.266641		0.29797
'0001111010110'		0.24747		0.242539
'0001111010111'		0.260025		0.30146
'0001111011000'		0.234956		0.292493
'0001111011001'		0.244342		0.278362
'0001111011010'		0.238246		0.285654
'0001111011011'		0.225284		0.248699
'0001111011100'		0.221821		0.286978
'0001111011101'		0.229554		0.262829
'0001111011110'		0.23276		0.243259
'0001111011111'		0.225848		0.22591
'0001111100000'		0.241555		0.288892
'0001111100001'		0.244518		0.336316
'0001111100010'		0.209059		0.231191
'0001111100011'		0.236044		0.320769
'0001111100100'		0.234189		0.24661
'0001111100101'		0.215734		0.235112
'0001111100110'		0.230754		0.244047
'0001111100111'		0.273698		0.326285
'0001111101000'		0.219753		0.172988
'0001111101001'		0.221306		0.260468
'0001111101010'		0.206221		0.245366
'0001111101011'		0.272691		0.321604
'0001111101100'		0.154863		0.289542
'0001111101101'		0.214129		0.237255
'0001111101110'		0.234174		0.287591
'0001111101111'		0.220857		0.261696
'0001111110000'		0.348615		0.431658
'0001111110001'		0.289047		0.277944
'0001111110010'		0.221692		0.260366
'0001111110011'		0.272952		0.329047
'0001111110100'		0.239045		0.329819
'0001111110101'		0.292457		0.344188
'0001111110110'		0.264055		0.31352
'0001111110111'		0.30734		0.319306
'0001111111000'		0.260175		0.232741
'0001111111001'		0.201355		0.305843
'0001111111010'		0.252599		0.251979
'0001111111011'		0.216895		0.291228
'0001111111100'		0.221323		0.262054
'0001111111101'		0.248556		0.281044
'0001111111110'		0.257315		0.309594
'0001111111111'		0.213564		0.23864
'0010000000000'		0.823816		0.887685
'0010000000001'		0.667178		0.79913
'0010000000010'		0.716361		0.87414
'0010000000011'		0.746991		0.907183
'0010000000100'		0.680934		0.804594
'0010000000101'		0.705817		0.795717
'0010000000110'		0.664306		0.817904
'0010000000111'		0.720758		0.806955
'0010000001000'		0.298371		0.3241
'0010000001001'		0.284216		0.307915
'0010000001010'		0.28721		0.329171
'0010000001011'		0.283787		0.326981
'0010000001100'		0.303098		0.344813
'0010000001101'		0.305397		0.325359
'0010000001110'		0.293583		0.347577
'0010000001111'		0.302067		0.326916
'0010000010000'		0.802757		1.003
'0010000010001'		0.764039		0.969884
'0010000010010'		0.735541		0.918498
'0010000010011'		0.703914		0.849148
'0010000010100'		0.767091		0.975902
'0010000010101'		0.754655		0.958482
'0010000010110'		0.716685		0.892903
'0010000010111'		0.737032		0.870333
'0010000011000'		0.314675		0.359054
'0010000011001'		0.284524		0.295704
'0010000011010'		0.294042		0.342752
'0010000011011'		0.318948		0.390439
'0010000011100'		0.285512		0.404654
'0010000011101'		0.307488		0.366765
'0010000011110'		0.322383		0.367591
'0010000011111'		0.289507		0.345581
'0010000100000'		0.654853		0.830384
'0010000100001'		0.721206		0.893019
'0010000100010'		0.671816		0.836796
'0010000100011'		0.655332		0.749489
'0010000100100'		0.5972		0.681162
'0010000100101'		0.678447		0.85282
'0010000100110'		0.73121		0.813398
'0010000100111'		0.713106		0.865242
'0010000101000'		0.276982		0.371124
'0010000101001'		0.303332		0.348065
'0010000101010'		0.305922		0.370953
'0010000101011'		0.252264		0.270531
'0010000101100'		0.252737		0.295129
'0010000101101'		0.296559		0.324884
'0010000101110'		0.306776		0.339449
'0010000101111'		0.330287		0.363124
'0010000110000'		0.78842		0.973022
'0010000110001'		0.724255		0.920568
'0010000110010'		0.732973		0.892485
'0010000110011'		0.67856		0.829247
'0010000110100'		0.71663		0.893676
'0010000110101'		0.7549		0.901298
'0010000110110'		0.739927		0.865187
'0010000110111'		0.67633		0.80321
'0010000111000'		0.294495		0.374132
'0010000111001'		0.311846		0.399654
'0010000111010'		0.317811		0.418162
'0010000111011'		0.348808		0.343284
'0010000111100'		0.36832		0.330047
'0010000111101'		0.294657		0.373869
'0010000111110'		0.322578		0.326601
'0010000111111'		0.325003		0.37247
'0010001000000'		0.756455		0.917056
'0010001000001'		0.776552		0.89544
'0010001000010'		0.715113		0.854321
'0010001000011'		0.718802		0.898674
'0010001000100'		0.831325		1.0575
'0010001000101'		0.777581		0.942257
'0010001000110'		0.677404		0.774422
'0010001000111'		0.73916		0.878715
'0010001001000'		0.267248		0.293766
'0010001001001'		0.304234		0.338011
'0010001001010'		0.268748		0.297088
'0010001001011'		0.281186		0.33159
'0010001001100'		0.304982		0.308264
'0010001001101'		0.260209		0.2937
'0010001001110'		0.260606		0.320284
'0010001001111'		0.290761		0.263981
'0010001010000'		0.864737		1.04208
'0010001010001'		0.808982		0.96224
'0010001010010'		0.851849		1.07946
'0010001010011'		0.793898		0.94581
'0010001010100'		0.823141		1.00801
'0010001010101'		0.824599		1.01362
'0010001010110'		0.850078		1.06501
'0010001010111'		0.817693		0.993633
'0010001011000'		0.267086		0.340776
'0010001011001'		0.319881		0.361257
'0010001011010'		0.284101		0.327356
'0010001011011'		0.302218		0.343515
'0010001011100'		0.284485		0.355803
'0010001011101'		0.280741		0.31434
'0010001011110'		0.301745		0.373828
'0010001011111'		0.293413		0.322323
'0010001100000'		0.689341		0.869157
'0010001100001'		0.683569		0.866837
'0010001100010'		0.719164		0.862252
'0010001100011'		0.721727		0.856754
'0010001100100'		0.610628		0.82896
'0010001100101'		0.760693		1.00223
'0010001100110'		0.727551		0.903798
'0010001100111'		0.730583		0.88601
'0010001101000'		0.304105		0.309116
'0010001101001'		0.276567		0.317412
'0010001101010'		0.272612		0.254405
'0010001101011'		0.313943		0.334757
'0010001101100'		0.288409		0.302587
'0010001101101'		0.276511		0.312796
'0010001101110'		0.306502		0.409851
'0010001101111'		0.253404		0.260929
'0010001110000'		0.886233		1.10763
'0010001110001'		0.762365		0.97476
'0010001110010'		0.809481		0.958727
'0010001110011'		0.749806		0.908029
'0010001110100'		0.784663		1.00257
'0010001110101'		0.771655		0.933733
'0010001110110'		0.808972		1.00774
'0010001110111'		0.74075		0.850504
'0010001111000'		0.2781		0.281399
'0010001111001'		0.291576		0.315657
'0010001111010'		0.249915		0.268831
'0010001111011'		0.313125		0.345495
'0010001111100'		0.238397		0.256536
'0010001111101'		0.288055		0.311343
'0010001111110'		0.282231		0.38025
'0010001111111'		0.287369		0.390351
'0010010000000'		0.844957		0.949134
'0010010000001'		0.77951		0.929522
'0010010000010'		0.800335		0.940355
'0010010000011'		0.781886		0.952142
'0010010000100'		0.740695		0.768326
'0010010000101'		0.793033		0.881411
'0010010000110'		0.741183		0.980819
'0010010000111'		0.757593		0.899591
'0010010001000'		0.275176		0.28719
'0010010001001'		0.296642		0.352265
'0010010001010'		0.278911		0.327217
'0010010001011'		0.300315		0.346349
'0010010001100'		0.306538		0.354927
'0010010001101'		0.280419		0.311947
'0010010001110'		0.268158		0.305721
'0010010001111'		0.289062		0.32599
'0010010010000'		0.558504		0.695393
'0010010010001'		0.544608		0.646838
'0010010010010'		0.572854		0.66812
'0010010010011'		0.553149		0.648977
'0010010010100'		0.531421		0.771666
'0010010010101'		0.572348		0.718059
'0010010010110'		0.551524		0.673849
'0010010010111'		0.551815		0.622242
'0010010011000'		0.262576		0.333261
'0010010011001'		0.285623		0.272586
'0010010011010'		0.28507		0.327075
'0010010011011'		0.26984		0.326002
'0010010011100'		0.27952		0.310071
'0010010011101'		0.284062		0.322248
'0010010011110'		0.288465		0.327403
'0010010011111'		0.267238		0.330655
'0010010100000'		0.684711		0.806485
'0010010100001'		0.613348		0.73856
'0010010100010'		0.624011		1.20659
'0010010100011'		0.671778		0.775981
'0010010100100'		0.568424		0.764407
'0010010100101'		0.661797		0.765559
'0010010100110'		0.732182		0.889736
'0010010100111'		0.670384		0.813914
'0010010101000'		0.274239		0.321454
'0010010101001'		0.28261		0.309773
'0010010101010'		0.298498		0.337344
'0010010101011'		0.292291		0.343724
'0010010101100'		0.314718		0.316363
'0010010101101'		0.275532		0.274381
'0010010101110'		0.348299		0.338571
'0010010101111'		0.303429		0.372616
'0010010110000'		0.562123		0.691435
'0010010110001'		0.47318		0.579806
'0010010110010'		0.559102		0.728976
'0010010110011'		0.414406		0.498887
'0010010110100'		0.405767		0.526336
'0010010110101'		0.566875		0.705143
'0010010110110'		0.538297		0.711837
'0010010110111'		0.574776		0.689021
'0010010111000'		0.2904		0.30552
'0010010111001'		0.278832		0.290784
'0010010111010'		0.304669		0.353663
'0010010111011'		0.304817		0.33754
'0010010111100'		0.241099		0.285636
'0010010111101'		0.275351		0.332295
'0010010111110'		0.299024		0.310486
'0010010111111'		0.264798		0.26946
'0010011000000'		0.8202		1.04269
'0010011000001'		0.798156		0.894831
'0010011000010'		0.687634		0.885628
'0010011000011'		0.725811		0.94652
'0010011000100'		0.76763		0.768147
'0010011000101'		0.87567		1.13361
'0010011000110'		0.840898		0.981707
'0010011000111'		0.937363		1.18947
'0010011001000'		0.264222		0.319927
'0010011001001'		0.275871		0.333438
'0010011001010'		0.269407		0.304009
'0010011001011'		0.285509		0.300098
'0010011001100'		0.290908		0.313149
'0010011001101'		0.273866		0.295389
'0010011001110'		0.276325		0.321884
'0010011001111'		0.263944		0.304588
'0010011010000'		0.598697		0.741497
'0010011010001'		0.608427		0.703387
'0010011010010'		0.63476		0.783107
'0010011010011'		0.565265		0.647506
'0010011010100'		0.605445		0.686799
'0010011010101'		0.626614		0.78587
'0010011010110'		0.594551		0.72313
'0010011010111'		0.590343		0.702552
'0010011011000'		0.281981		0.310913
'0010011011001'		0.282757		0.334179
'0010011011010'		0.260782		0.301805
'0010011011011'		0.290423		0.34007
'0010011011100'		0.293126		0.33192
'0010011011101'		0.2748		0.315255
'0010011011110'		0.296242		0.365499
'0010011011111'		0.288203		0.275758
'0010011100000'		0.634054		0.799831
'0010011100001'		0.831189		1.08169
'0010011100010'		0.6935		0.787588
'0010011100011'		0.781467		0.898075
'0010011100100'		0.834578		1.10169
'0010011100101'		0.762683		0.889757
'0010011100110'		0.704057		0.819404
'0010011100111'		0.71898		0.951787
'0010011101000'		0.275524		0.336761
'0010011101001'		0.286936		0.319294
'0010011101010'		0.260472		0.297373
'0010011101011'		0.280193		0.322483
'0010011101100'		0.273184		0.337181
'0010011101101'		0.270409		0.316912
'0010011101110'		0.298471		0.319491
'0010011101111'		0.2737		0.296706
'0010011110000'		0.486254		0.488201
'0010011110001'		0.504668		0.673741
'0010011110010'		0.563505		0.684249
'0010011110011'		0.453672		0.454496
'0010011110100'		0.421765		0.715365
'0010011110101'		0.420582		0.393723
'0010011110110'		0.536242		0.81108
'0010011110111'		0.361837		0.540444
'0010011111000'		0.214639		0.276572
'0010011111001'		0.223725		0.261751
'0010011111010'		0.236873		0.226278
'0010011111011'		0.217882		0.254674
'0010011111100'		0.230888		0.302918
'0010011111101'		0.230641		0.287555
'0010011111110'		0.229341		0.251287
'0010011111111'		0.226431		0.219313
'0010100000000'		0.365928		0.478458
'0010100000001'		0.323444		0.296866
'0010100000010'		0.340899		0.372643
'0010100000011'		0.292164		0.352441
'0010100000100'		0.310513		0.352425
'0010100000101'		0.259295		0.279735
'0010100000110'		0.305329		0.362353
'0010100000111'		0.27075		0.33879
'0010100001000'		1.30158		1.83883
'0010100001001'		1.1885		1.68636
'0010100001010'		1.20088		1.71802
'0010100001011'		1.14062		1.58456
'0010100001100'		1.28412		1.85702
'0010100001101'		1.24662		1.76842
'0010100001110'		1.18972		1.78155
'0010100001111'		1.13888		1.62725
'0010100010000'		0.597589		0.896487
'0010100010001'		0.534089		0.720681
'0010100010010'		0.49816		0.728384
'0010100010011'		0.52518		0.731135
'0010100010100'		0.642699		0.940219
'0010100010101'		0.548066		0.863354
'0010100010110'		0.485116		0.745773
'0010100010111'		0.479625		0.691263
'0010100011000'		1.2195		1.71832
'0010100011001'		1.18465		1.71704
'0010100011010'		1.17666		1.71223
'0010100011011'		1.09518		1.57295
'0010100011100'		1.18483		1.74949
'0010100011101'		1.22222		1.76407
'0010100011110'		1.19483		1.66342
'0010100011111'		1.17409		1.71308
'0010100100000'		0.327492		0.335677
'0010100100001'		0.345897		0.350919
'0010100100010'		0.310182		0.440867
'0010100100011'		0.299174		0.278084
'0010100100100'		0.298643		0.335158
'0010100100101'		0.355634		0.421091
'0010100100110'		0.287271		0.384622
'0010100100111'		0.318565		0.365857
'0010100101000'		1.36919		2.01925
'0010100101001'		1.42207		2.07502
'0010100101010'		1.33944		1.95261
'0010100101011'		1.39706		1.92693
'0010100101100'		1.36802		2.02704
'0010100101101'		1.3882		1.984
'0010100101110'		1.41402		1.92208
'0010100101111'		1.38205		2.15944
'0010100110000'		0.7066		0.929234
'0010100110001'		0.511261		0.72018
'0010100110010'		0.569612		0.774468
'0010100110011'		0.563701		0.924226
'0010100110100'		0.795822		1.40185
'0010100110101'		0.665976		0.898161
'0010100110110'		0.535743		0.750215
'0010100110111'		0.548751		0.984119
'0010100111000'		0.897801		1.22791
'0010100111001'		0.906153		1.20945
'0010100111010'		0.927396		1.28722
'0010100111011'		0.926301		1.32087
'0010100111100'		0.91828		1.25744
'0010100111101'		0.927706		1.31251
'0010100111110'		0.905078		1.29088
'0010100111111'		0.911036		1.26913
'0010101000000'		0.384015		0.364632
'0010101000001'		0.260282		0.304734
'0010101000010'		0.28478		0.304707
'0010101000011'		0.288586		0.342809
'0010101000100'		0.197384		0.282679
'0010101000101'		0.336766		0.354735
'0010101000110'		0.338094		0.316191
'0010101000111'		0.27903		0.283327
'0010101001000'		1.23391		1.83048
'0010101001001'		1.22447		1.74355
'0010101001010'		1.14423		1.62082
'0010101001011'		1.21362		1.76372
'0010101001100'		1.1936		1.77124
'0010101001101'		1.22524		1.70285
'0010101001110'		1.28321		1.84613
'0010101001111'		1.27078		1.84219
'0010101010000'		0.698643		1.03704
'0010101010001'		0.672678		0.990995
'0010101010010'		0.728739		1.01272
'0010101010011'		0.641668		0.898125
'0010101010100'		0.712036		1.00901
'0010101010101'		0.690799		1.01543
'0010101010110'		0.714876		0.996706
'0010101010111'		0.584933		0.868523
'0010101011000'		1.08462		1.54667
'0010101011001'		1.0791		1.53914
'0010101011010'		1.22006		1.74209
'0010101011011'		1.20182		1.72229
'0010101011100'		1.09305		1.61327
'0010101011101'		1.14365		1.67463
'0010101011110'		1.2323		1.83713
'0010101011111'		1.22541		1.67439
'0010101100000'		0.315569		0.359589
'0010101100001'		0.324199		0.464453
'0010101100010'		0.387462		0.537238
'0010101100011'		0.321991		0.409289
'0010101100100'		0.285401		0.336019
'0010101100101'		0.342168		0.360077
'0010101100110'		0.300334		0.272945
'0010101100111'		0.342427		0.408257
'0010101101000'		1.28236		1.7937
'0010101101001'		1.52007		2.23539
'0010101101010'		1.4196		2.03535
'0010101101011'		1.48905		2.14248
'0010101101100'		1.46365		2.23544
'0010101101101'		1.45587		2.13897
'0010101101110'		1.52172		2.11106
'0010101101111'		1.34808		2.01973
'0010101110000'		0.721344		1.08011
'0010101110001'		0.558024		0.878275
'0010101110010'		0.615219		0.953873
'0010101110011'		0.577287		0.854639
'0010101110100'		0.665927		0.865599
'0010101110101'		0.673367		0.98572
'0010101110110'		0.701768		1.1245
'0010101110111'		0.744113		1.13735
'0010101111000'		0.69834		0.868449
'0010101111001'		0.740897		1.01945
'0010101111010'		0.83943		1.13269
'0010101111011'		0.824033		1.14776
'0010101111100'		0.701871		0.895948
'0010101111101'		0.654723		0.882595
'0010101111110'		0.808675		1.02695
'0010101111111'		0.830179		1.20976
'0010110000000'		0.296791		0.314045
'0010110000001'		0.273061		0.354217
'0010110000010'		0.247052		0.233865
'0010110000011'		0.30373		0.458168
'0010110000100'		0.314512		0.262342
'0010110000101'		0.270294		0.292076
'0010110000110'		0.243993		0.28849
'0010110000111'		0.267399		0.321251
'0010110001000'		0.988352		1.42478
'0010110001001'		1.10764		1.59622
'0010110001010'		1.04336		1.498
'0010110001011'		1.06071		1.49663
'0010110001100'		1.0265		1.43064
'0010110001101'		1.06065		1.49911
'0010110001110'		1.02868		1.4875
'0010110001111'		1.06384		1.48768
'0010110010000'		0.258876		0.347716
'0010110010001'		0.229321		0.326367
'0010110010010'		0.296203		0.375878
'0010110010011'		0.250574		0.301623
'0010110010100'		0.271352		0.377921
'0010110010101'		0.255383		0.315749
'0010110010110'		0.265211		0.336538
'0010110010111'		0.280663		0.335734
'0010110011000'		0.924438		1.19731
'0010110011001'		0.954382		1.32238
'0010110011010'		1.02803		1.4234
'0010110011011'		0.989103		1.42988
'0010110011100'		0.873301		1.24377
'0010110011101'		0.91005		1.26571
'0010110011110'		0.959412		1.4286
'0010110011111'		1.03135		1.47101
'0010110100000'		0.278389		0.339663
'0010110100001'		0.249931		0.318619
'0010110100010'		0.272181		0.317256
'0010110100011'		0.272698		0.280444
'0010110100100'		0.220068		0.247697
'0010110100101'		0.247307		0.337776
'0010110100110'		0.285271		0.371031
'0010110100111'		0.259201		0.256542
'0010110101000'		1.0255		1.42885
'0010110101001'		1.06913		1.50269
'0010110101010'		1.0954		1.49077
'0010110101011'		1.08078		1.43551
'0010110101100'		1.03213		1.65338
'0010110101101'		1.03525		1.4467
'0010110101110'		1.22218		1.66602
'0010110101111'		1.12243		1.65294
'0010110110000'		0.312305		0.472407
'0010110110001'		0.271633		0.494822
'0010110110010'		0.240394		0.326287
'0010110110011'		0.318276		0.432591
'0010110110100'		0.234826		0.327695
'0010110110101'		0.223559		0.293229
'0010110110110'		0.338793		0.410553
'0010110110111'		0.345371		0.501705
'0010110111000'		0.866916		1.1589
'0010110111001'		0.890496		1.22687
'0010110111010'		0.89861		1.27399
'0010110111011'		0.992797		1.39313
'0010110111100'		0.832275		0.989055
'0010110111101'		0.937579		1.25228
'0010110111110'		0.914244		1.3318
'0010110111111'		0.901176		1.28122
'0010111000000'		0.29119		0.300862
'0010111000001'		0.264296		0.250676
'0010111000010'		0.260664		0.276978
'0010111000011'		0.321819		0.371429
'0010111000100'		0.250772		0.283182
'0010111000101'		0.294524		0.344638
'0010111000110'		0.268448		0.293253
'0010111000111'		0.227306		0.244139
'0010111001000'		1.08441		1.60508
'0010111001001'		1.01787		1.50575
'0010111001010'		1.02807		1.47506
'0010111001011'		1.08145		1.57705
'0010111001100'		1.05147		1.47442
'0010111001101'		1.05619		1.49018
'0010111001110'		1.1384		1.52404
'0010111001111'		1.05676		1.54252
'0010111010000'		0.274639		0.372591
'0010111010001'		0.246378		0.307128
'0010111010010'		0.274091		0.376487
'0010111010011'		0.27243		0.368641
'0010111010100'		0.254114		0.331061
'0010111010101'		0.241056		0.370277
'0010111010110'		0.314598		0.398301
'0010111010111'		0.278542		0.424481
'0010111011000'		0.86181		1.19538
'0010111011001'		0.841183		1.11225
'0010111011010'		0.841984		1.16932
'0010111011011'		0.905672		1.24016
'0010111011100'		0.797851		1.10867
'0010111011101'		0.818665		1.11322
'0010111011110'		0.87745		1.18605
'0010111011111'		0.91304		1.33181
'0010111100000'		0.210608		0.269432
'0010111100001'		0.363246		0.449665
'0010111100010'		0.232913		0.253662
'0010111100011'		0.278991		0.326397
'0010111100100'		0.219213		0.289718
'0010111100101'		0.258038		0.286356
'0010111100110'		0.259807		0.388868
'0010111100111'		0.287241		0.359034
'0010111101000'		0.971303		1.44705
'0010111101001'		1.0246		1.52793
'0010111101010'		1.05112		1.44794
'0010111101011'		1.11182		1.53949
'0010111101100'		1.0915		1.59486
'0010111101101'		1.12793		1.56459
'0010111101110'		1.10906		1.53314
'0010111101111'		1.13786		1.63691
'0010111110000'		0.347027		0.404714
'0010111110001'		0.28606		0.372917
'0010111110010'		0.221747		0.336352
'0010111110011'		0.209506		0.247219
'0010111110100'		0.234198		0.28144
'0010111110101'		0.233346		0.331845
'0010111110110'		0.24675		0.335556
'0010111110111'		0.311003		0.464956
'0010111111000'		0.800509		0.924413
'0010111111001'		0.916586		1.25971
'0010111111010'		0.886587		1.23743
'0010111111011'		0.88031		1.25739
'0010111111100'		0.839939		1.15077
'0010111111101'		0.82574		1.11033
'0010111111110'		0.876285		1.19808
'0010111111111'		0.872607		1.21413
'0011000000000'		0.71798		0.878826
'0011000000001'		0.715582		0.877717
'0011000000010'		0.740394		0.867937
'0011000000011'		0.724041		0.896702
'0011000000100'		0.686853		0.917882
'0011000000101'		0.742395		0.851921
'0011000000110'		0.809731		0.914956
'0011000000111'		0.718086		0.881364
'0011000001000'		0.26197		0.281902
'0011000001001'		0.290486		0.337332
'0011000001010'		0.282348		0.323306
'0011000001011'		0.281826		0.335373
'0011000001100'		0.246411		0.296457
'0011000001101'		0.261821		0.326522
'0011000001110'		0.334297		0.340109
'0011000001111'		0.266164		0.338449
'0011000010000'		0.850327		1.03415
'0011000010001'		0.801498		1.02086
'0011000010010'		0.820348		1.00398
'0011000010011'		0.806671		0.97401
'0011000010100'		0.825082		1.00673
'0011000010101'		0.804995		1.0099
'0011000010110'		0.838755		1.05123
'0011000010111'		0.827827		1.04777
'0011000011000'		0.292423		0.300205
'0011000011001'		0.293484		0.349542
'0011000011010'		0.281558		0.319022
'0011000011011'		0.30581		0.3235
'0011000011100'		0.274705		0.303802
'0011000011101'		0.292459		0.371804
'0011000011110'		0.296952		0.340207
'0011000011111'		0.310201		0.37262
'0011000100000'		0.745947		0.87862
'0011000100001'		0.728833		0.919661
'0011000100010'		0.736162		0.888596
'0011000100011'		0.622652		0.780617
'0011000100100'		0.680479		0.840824
'0011000100101'		0.69954		0.824004
'0011000100110'		0.710914		0.881793
'0011000100111'		0.776608		0.924473
'0011000101000'		0.288687		0.327465
'0011000101001'		0.226448		0.279753
'0011000101010'		0.308475		0.304321
'0011000101011'		0.270403		0.302524
'0011000101100'		0.254328		0.236397
'0011000101101'		0.259774		0.315464
'0011000101110'		0.25732		0.324251
'0011000101111'		0.400953		0.400591
'0011000110000'		0.752524		0.844244
'0011000110001'		0.799605		1.00635
'0011000110010'		0.814049		0.995439
'0011000110011'		0.716312		0.861611
'0011000110100'		0.784212		1.05395
'0011000110101'		0.744519		0.931392
'0011000110110'		0.76174		0.88587
'0011000110111'		0.838097		1.00731
'0011000111000'		0.263507		0.326951
'0011000111001'		0.279685		0.345613
'0011000111010'		0.310769		0.369787
'0011000111011'		0.322022		0.333654
'0011000111100'		0.289254		0.402218
'0011000111101'		0.320776		0.36035
'0011000111110'		0.310975		0.316204
'0011000111111'		0.285272		0.314332
'0011001000000'		0.714561		0.851955
'0011001000001'		0.744356		0.898679
'0011001000010'		0.754261		0.929915
'0011001000011'		0.773712		0.975646
'0011001000100'		0.622198		0.769931
'0011001000101'		0.792953		0.996433
'0011001000110'		0.743128		0.863843
'0011001000111'		0.7817		1.01751
'0011001001000'		0.310607		0.360233
'0011001001001'		0.263353		0.320037
'0011001001010'		0.280157		0.347766
'0011001001011'		0.292693		0.305927
'0011001001100'		0.249791		0.345428
'0011001001101'		0.320755		0.359888
'0011001001110'		0.276151		0.303429
'0011001001111'		0.315255		0.344327
'0011001010000'		0.891444		1.15615
'0011001010001'		0.848374		1.07861
'0011001010010'		0.861103		1.10331
'0011001010011'		0.8591		1.04352
'0011001010100'		0.822593		1.06477
'0011001010101'		0.903727		1.15793
'0011001010110'		0.874856		1.05405
'0011001010111'		0.869511		1.07667
'0011001011000'		0.300188		0.324525
'0011001011001'		0.303683		0.332878
'0011001011010'		0.309307		0.306954
'0011001011011'		0.309962		0.340582
'0011001011100'		0.2708		0.328961
'0011001011101'		0.285866		0.329071
'0011001011110'		0.298881		0.334968
'0011001011111'		0.280796		0.315737
'0011001100000'		0.731856		0.890832
'0011001100001'		0.759495		0.933411
'0011001100010'		0.680268		0.849368
'0011001100011'		0.721197		0.911983
'0011001100100'		0.603375		0.710477
'0011001100101'		0.707053		0.903596
'0011001100110'		0.710396		0.845909
'0011001100111'		0.707301		0.840717
'0011001101000'		0.277158		0.27645
'0011001101001'		0.266112		0.287756
'0011001101010'		0.269252		0.281516
'0011001101011'		0.220034		0.394722
'0011001101100'		0.279243		0.377475
'0011001101101'		0.235759		0.200042
'0011001101110'		0.290418		0.302093
'0011001101111'		0.299666		0.332548
'0011001110000'		0.83406		1.04172
'0011001110001'		0.795769		0.986301
'0011001110010'		0.842299		0.976781
'0011001110011'		0.792176		0.930556
'0011001110100'		0.702039		0.832512
'0011001110101'		0.836919		1.07452
'0011001110110'		0.785559		0.962933
'0011001110111'		0.842407		1.10589
'0011001111000'		0.306191		0.326457
'0011001111001'		0.28888		0.305928
'0011001111010'		0.259186		0.306063
'0011001111011'		0.330857		0.374124
'0011001111100'		0.30581		0.304165
'0011001111101'		0.264003		0.342242
'0011001111110'		0.250539		0.258811
'0011001111111'		0.31291		0.340435
'0011010000000'		0.748991		0.946714
'0011010000001'		0.719447		0.787514
'0011010000010'		0.704226		0.808408
'0011010000011'		0.770073		0.992107
'0011010000100'		0.77052		0.911632
'0011010000101'		0.799343		0.999974
'0011010000110'		0.781943		0.966826
'0011010000111'		0.780397		0.971953
'0011010001000'		0.350489		0.389866
'0011010001001'		0.277426		0.285318
'0011010001010'		0.269075		0.313506
'0011010001011'		0.263241		0.307922
'0011010001100'		0.330606		0.424344
'0011010001101'		0.311366		0.349096
'0011010001110'		0.271504		0.324884
'0011010001111'		0.2989		0.329278
'0011010010000'		0.552081		0.682867
'0011010010001'		0.562466		0.676164
'0011010010010'		0.565114		0.68921
'0011010010011'		0.551782		0.649104
'0011010010100'		0.529249		0.648655
'0011010010101'		0.524197		0.642746
'0011010010110'		0.512875		0.631889
'0011010010111'		0.530057		0.640371
'0011010011000'		0.276922		0.309395
'0011010011001'		0.289215		0.322984
'0011010011010'		0.293412		0.324152
'0011010011011'		0.284418		0.335768
'0011010011100'		0.261817		0.261753
'0011010011101'		0.293667		0.339925
'0011010011110'		0.29128		0.32175
'0011010011111'		0.26418		0.290811
'0011010100000'		0.635032		0.650318
'0011010100001'		0.651399		0.718707
'0011010100010'		0.682138		1.25063
'0011010100011'		0.603035		0.723117
'0011010100100'		0.543606		0.672061
'0011010100101'		0.665004		0.769331
'0011010100110'		0.664935		0.846835
'0011010100111'		0.666497		0.764341
'0011010101000'		0.267026		0.293856
'0011010101001'		0.296451		0.385929
'0011010101010'		0.30644		0.362873
'0011010101011'		0.309785		0.35629
'0011010101100'		0.242979		0.221561
'0011010101101'		0.32608		0.372391
'0011010101110'		0.329476		0.386834
'0011010101111'		0.232674		0.32748
'0011010110000'		0.517193		0.613891
'0011010110001'		0.51628		0.577322
'0011010110010'		0.424293		0.468051
'0011010110011'		0.429684		0.589851
'0011010110100'		0.496652		0.489461
'0011010110101'		0.416633		0.423548
'0011010110110'		0.527852		0.596442
'0011010110111'		0.467807		0.512002
'0011010111000'		0.256647		0.359027
'0011010111001'		0.210939		0.468757
'0011010111010'		0.262716		0.285407
'0011010111011'		0.298019		0.300757
'0011010111100'		0.259635		0.474697
'0011010111101'		0.293368		0.284785
'0011010111110'		0.248061		0.260666
'0011010111111'		0.310431		0.374733
'0011011000000'		0.851929		0.890622
'0011011000001'		0.783322		1.11876
'0011011000010'		0.869908		1.15827
'0011011000011'		0.901573		1.03624
'0011011000100'		0.833253		0.760174
'0011011000101'		0.892496		1.0581
'0011011000110'		0.763839		1.0204
'0011011000111'		0.778885		1.14738
'0011011001000'		0.250247		0.285506
'0011011001001'		0.283088		0.315991
'0011011001010'		0.289071		0.30961
'0011011001011'		0.285152		0.313343
'0011011001100'		0.282312		0.310923
'0011011001101'		0.273811		0.302427
'0011011001110'		0.256637		0.302325
'0011011001111'		0.252789		0.294593
'0011011010000'		0.579634		0.681906
'0011011010001'		0.615342		0.717696
'0011011010010'		0.583923		0.784942
'0011011010011'		0.565137		0.643434
'0011011010100'		0.578567		0.697159
'0011011010101'		0.584359		0.738901
'0011011010110'		0.574408		0.666003
'0011011010111'		0.621624		0.727456
'0011011011000'		0.257933		0.265069
'0011011011001'		0.274762		0.298185
'0011011011010'		0.255355		0.283088
'0011011011011'		0.277412		0.280028
'0011011011100'		0.269516		0.273578
'0011011011101'		0.284731		0.330067
'0011011011110'		0.305221		0.299414
'0011011011111'		0.281686		0.297458
'0011011100000'		0.741018		1.06124
'0011011100001'		0.640198		0.633653
'0011011100010'		0.682938		0.848643
'0011011100011'		0.65888		0.814025
'0011011100100'		0.633677		0.856459
'0011011100101'		0.716876		0.942407
'0011011100110'		0.727189		0.844121
'0011011100111'		0.659057		0.874056
'0011011101000'		0.288951		0.311757
'0011011101001'		0.285677		0.30756
'0011011101010'		0.280298		0.331671
'0011011101011'		0.277372		0.306827
'0011011101100'		0.27588		0.328467
'0011011101101'		0.275034		0.32455
'0011011101110'		0.26716		0.30356
'0011011101111'		0.262637		0.290025
'0011011110000'		0.642566		0.854693
'0011011110001'		0.443876		0.488351
'0011011110010'		0.443185		0.431626
'0011011110011'		0.353965		0.375668
'0011011110100'		0.334906		0.241022
'0011011110101'		0.515572		0.669113
'0011011110110'		0.233483		0.257335
'0011011110111'		0.458021		0.521585
'0011011111000'		0.242107		0.252889
'0011011111001'		0.240531		0.229299
'0011011111010'		0.267198		0.255034
'0011011111011'		0.251591		0.224741
'0011011111100'		0.752595		1.27553
'0011011111101'		0.222232		0.243367
'0011011111110'		0.243468		0.260755
'0011011111111'		0.246734		0.224983
'0011100000000'		0.329368		0.398834
'0011100000001'		0.263577		0.299457
'0011100000010'		0.340548		0.361001
'0011100000011'		0.357755		0.400436
'0011100000100'		0.290918		0.26296
'0011100000101'		0.335443		0.361843
'0011100000110'		0.290538		0.321507
'0011100000111'		0.285851		0.368163
'0011100001000'		1.35561		1.97909
'0011100001001'		1.32793		1.87967
'0011100001010'		1.28632		1.84212
'0011100001011'		1.32844		1.90346
'0011100001100'		1.3756		1.98698
'0011100001101'		1.33726		1.86955
'0011100001110'		1.33826		2.03696
'0011100001111'		1.31167		1.94989
'0011100010000'		0.663302		0.936729
'0011100010001'		0.626249		0.907305
'0011100010010'		0.635681		0.946607
'0011100010011'		0.624357		0.878344
'0011100010100'		0.601337		0.923104
'0011100010101'		0.639278		0.891162
'0011100010110'		0.599218		0.910844
'0011100010111'		0.599322		0.757895
'0011100011000'		1.24011		1.76941
'0011100011001'		1.25021		1.79927
'0011100011010'		1.27931		1.87503
'0011100011011'		1.28997		1.87488
'0011100011100'		1.19717		1.74342
'0011100011101'		1.25579		1.82577
'0011100011110'		1.29772		1.93176
'0011100011111'		1.2692		1.9
'0011100100000'		0.324283		0.38174
'0011100100001'		0.335578		0.436514
'0011100100010'		0.356049		0.378549
'0011100100011'		0.360871		0.42338
'0011100100100'		0.305045		0.374124
'0011100100101'		0.388594		0.363239
'0011100100110'		0.366532		0.489709
'0011100100111'		0.350195		0.45964
'0011100101000'		1.30472		1.97329
'0011100101001'		1.46083		2.04593
'0011100101010'		1.40147		2.05316
'0011100101011'		1.33505		1.98393
'0011100101100'		1.32615		2.05819
'0011100101101'		1.33491		1.928
'0011100101110'		1.49054		2.15256
'0011100101111'		1.37656		1.97858
'0011100110000'		0.543201		0.853289
'0011100110001'		0.701089		0.977201
'0011100110010'		0.673105		0.867738
'0011100110011'		0.547236		0.894609
'0011100110100'		0.63548		0.917375
'0011100110101'		0.686974		0.989566
'0011100110110'		0.585058		0.897758
'0011100110111'		0.711712		1.05231
'0011100111000'		1.02081		1.35995
'0011100111001'		1.01423		1.4722
'0011100111010'		1.01056		1.38916
'0011100111011'		1.08098		1.55066
'0011100111100'		0.911433		1.24152
'0011100111101'		0.95591		1.40962
'0011100111110'		1.05021		1.41322
'0011100111111'		1.07529		1.4846
'0011101000000'		0.365538		0.450599
'0011101000001'		0.331874		0.346964
'0011101000010'		0.311859		0.300266
'0011101000011'		0.308121		0.336973
'0011101000100'		0.382289		0.512853
'0011101000101'		0.356465		0.389704
'0011101000110'		0.273971		0.279129
'0011101000111'		0.365792		0.357959
'0011101001000'		1.31961		1.92758
'0011101001001'		1.3472		1.94101
'0011101001010'		1.35262		1.89454
'0011101001011'		1.33405		1.9482
'0011101001100'		1.34116		1.97144
'0011101001101'		1.36037		1.92741
'0011101001110'		1.39163		2.10647
'0011101001111'		1.36565		2.13307
'0011101010000'		0.683196		0.963008
'0011101010001'		0.681229		0.957631
'0011101010010'		0.708105		1.01997
'0011101010011'		0.627433		0.923355
'0011101010100'		0.700731		0.958762
'0011101010101'		0.706325		1.00221
'0011101010110'		0.615957		0.891277
'0011101010111'		0.729858		1.03387
'0011101011000'		1.16062		1.73169
'0011101011001'		1.14659		1.63364
'0011101011010'		1.1683		1.69691
'0011101011011'		1.20307		1.70296
'0011101011100'		1.12575		1.57358
'0011101011101'		1.13003		1.63439
'0011101011110'		1.12763		1.57848
'0011101011111'		1.22673		1.78355
'0011101100000'		0.375866		0.304244
'0011101100001'		0.368223		0.455051
'0011101100010'		0.310777		0.335947
'0011101100011'		0.379495		0.412175
'0011101100100'		0.280625		0.42574
'0011101100101'		0.355818		0.385173
'0011101100110'		0.442083		0.473669
'0011101100111'		0.382275		0.401246
'0011101101000'		1.41047		2.01243
'0011101101001'		1.48666		2.19592
'0011101101010'		1.4774		2.18787
'0011101101011'		1.44012		2.0717
'0011101101100'		1.54542		2.32594
'0011101101101'		1.41859		2.06155
'0011101101110'		1.40613		2.00517
'0011101101111'		1.4299		2.09074
'0011101110000'		0.576656		0.762651
'0011101110001'		0.675081		1.02826
'0011101110010'		0.608145		0.803818
'0011101110011'		0.650413		0.853456
'0011101110100'		0.704977		0.958212
'0011101110101'		0.703953		0.95027
'0011101110110'		0.707951		1.03077
'0011101110111'		0.809558		1.22908
'0011101111000'		0.700609		0.893025
'0011101111001'		0.814397		1.14413
'0011101111010'		0.816601		1.07949
'0011101111011'		0.904822		1.1714
'0011101111100'		0.761189		1.06316
'0011101111101'		0.836945		1.1396
'0011101111110'		0.81365		1.11058
'0011101111111'		0.904517		1.24213
'0011110000000'		0.246126		0.32672
'0011110000001'		0.269062		0.345374
'0011110000010'		0.24173		0.322342
'0011110000011'		0.291451		0.285389
'0011110000100'		0.300923		0.47835
'0011110000101'		0.281411		0.283882
'0011110000110'		0.240332		0.360577
'0011110000111'		0.247981		0.276767
'0011110001000'		1.1333		1.63913
'0011110001001'		1.12471		1.58686
'0011110001010'		1.16347		1.66054
'0011110001011'		1.19106		1.69568
'0011110001100'		1.21381		1.71273
'0011110001101'		1.1113		1.61832
'0011110001110'		1.18026		1.64859
'0011110001111'		1.12351		1.66435
'0011110010000'		0.266143		0.405912
'0011110010001'		0.269328		0.454081
'0011110010010'		0.309901		0.416966
'0011110010011'		0.301232		0.408605
'0011110010100'		0.238022		0.480256
'0011110010101'		0.290519		0.393327
'0011110010110'		0.284826		0.326903
'0011110010111'		0.277198		0.349572
'0011110011000'		0.958112		1.42882
'0011110011001'		1.00178		1.39768
'0011110011010'		1.01687		1.40125
'0011110011011'		1.01561		1.42125
'0011110011100'		1.00465		1.36526
'0011110011101'		1.00568		1.41001
'0011110011110'		1.03182		1.41465
'0011110011111'		1.03362		1.43847
'0011110100000'		0.242764		0.290201
'0011110100001'		0.266855		0.320903
'0011110100010'		0.253023		0.266725
'0011110100011'		0.280611		0.364937
'0011110100100'		0.337323		0.376939
'0011110100101'		0.232409		0.285839
'0011110100110'		0.298655		0.35366
'0011110100111'		0.241167		0.345942
'0011110101000'		1.09902		1.58309
'0011110101001'		1.05812		1.61099
'0011110101010'		1.20255		1.71022
'0011110101011'		1.06993		1.65918
'0011110101100'		1.05464		1.42722
'0011110101101'		1.05682		1.5389
'0011110101110'		1.05827		1.61699
'0011110101111'		1.04619		1.48152
'0011110110000'		0.323832		0.448823
'0011110110001'		0.262704		0.330848
'0011110110010'		0.312105		0.369315
'0011110110011'		0.20953		0.241633
'0011110110100'		0.315516		0.356712
'0011110110101'		0.306524		0.450317
'0011110110110'		0.252821		0.439235
'0011110110111'		0.325795		0.630691
'0011110111000'		0.988035		1.28922
'0011110111001'		0.986363		1.40447
'0011110111010'		0.982522		1.37374
'0011110111011'		1.10341		1.57981
'0011110111100'		0.89125		1.37064
'0011110111101'		1.00695		1.44153
'0011110111110'		0.973421		1.41303
'0011110111111'		1.03269		1.35665
'0011111000000'		0.241294		0.229092
'0011111000001'		0.211381		0.308709
'0011111000010'		0.258657		0.27594
'0011111000011'		0.303896		0.356126
'0011111000100'		0.31862		0.41945
'0011111000101'		0.262593		0.364565
'0011111000110'		0.236527		0.152918
'0011111000111'		0.353934		0.489569
'0011111001000'		1.1845		1.709
'0011111001001'		1.18303		1.65712
'0011111001010'		1.17152		1.68012
'0011111001011'		1.16899		1.71791
'0011111001100'		1.11649		1.67547
'0011111001101'		1.23019		1.73058
[truncated: 6,194 more rows]
