# Supplementary material for: Learning the pattern of epistasis linking genotype and phenotype in a protein
Source: Nat Commun. 2019 Sep 16;10:4213. doi: 10.1038/s41467-019-12130-8 (PMC6746860; doi:10.1038/s41467-019-12130-8)
Supplement: Supplementary file 9 — Supplementary Data 5 [file 41467_2019_12130_MOESM9_ESM.xlsx]

## Sheet: all_combined_190429_curatedX
sample	bar1	bar2	bar3	bar4	bar5	ub	AAfromBars	AAfromSeq	BarMatch
'B01'	'TAGC'	'CAGT'	'GAGA'	'TGAC'	'AG'	'GTTAGTATGCCA'	'DAMTSNSALYDKK'	'DAMTSNSALYDKK'	1
'B02'	'CAGT'	'CAGT'	'AACC'	'AGAG'	'AG'	'ACGTGCTAGTTA'	'DVLPFNSALYNKK'	'DVLPFNSALYNKK'	1
'B03'	'TGGT'	'AACC'	'GACT'	'GGTT'	'TC'	'ACAAACGGTAAA'	'NALTFAGAAYDKR'	'NALTFAGAAYDKR'	1
'B04'	'AGAG'	'GAAG'	'AACC'	'TGAC'	'AG'	'TGCATCGTTTGA'	'DAMTFNSALRNNR'	'DAMTFNSALRNNR'	1
'B05'	'AGAG'	'-ACC'	'AGAG'	'GTGT'	'TC'	'CAGGACGCATTT'	'NALPFNGAAYNNR'	'NALPFNGAAYNNR'	1
'B06'	'GAAG'	'GAGA'	'AGAG'	'AACC'	'AG'	'TCTAGCTCGGAT'	'DVLTFNGCAYNKR'	'DVLTFNGCAYNKR'	1
'B07'	'CAGT'	'GTGT'	'CAGT'	'GGTT'	'TC'	'AGTCTACCTGGG'	'NALTFASCLYNKK'	'NALTFASCLYNKK'	1
'B08'	'GTGT'	'CAGT'	'GACT'	'GGTT'	'AG'	'AATTCCTTCTAT'	'DALTFAGALYDNR'	'DALTFAGALYDNR'	1
'B09'	'GAAG'	'GTGT'	'AGAG'	'AGAG'	'AG'	'TTCTTACCTTGG'	'DVLPFNGCLYNKR'	'DVLPFNGCLYNKR'	1
'B10'	'GTGT'	'AACC'	'AACC'	'GGTT'	'AG'	'TTATAGACTTAC'	'DALTFNSAAYDNR'	'DALTFNSAAYDNR'	1
'B11'	'TAGC'	'CAGT'	'AGAG'	'AGAG'	'TC'	'AATGCGAGCGTA'	'NVLPFNGALYDKK'	'NVLPFNGALYDKK'	1
'B12'	'GAGA'	'CAGT'	'CAGT'	'AACC'	'TC'	'TAGTATCCCCTC'	'NVLTFASALYDNR'	'NVLTFASALYDNR'	1
'B13'	'CAGT'	'CAGT'	'AGAG'	'AACC'	'AG'	'GATGGGTGAGTA'	'DVLTFNGALYNKK'	'DVLTFNGALYNKK'	1
'B14'	'GTGT'	'GAGA'	'CAGT'	'AACC'	'AG'	'CTATCAGGTAGT'	'DVLTFASCAYDNR'	'DVLTFASCAYDNR'	1
'B15'	'GAGA'	'GAGA'	'AGAG'	'AACC'	'TC'	'CATACGCGTTAG'	'NVLTFNGCAYDNK'	'NVLTFNGCAYDNK'	1
'B16'	'GTGT'	'AACC'	'AGAG'	'CAAC'	'AG'	'GTGCCGGGGGCT'	'DVMTFNGAAYDNR'	'DVMTFNGAAYDNR'	1
'B17'	'AACC'	'GAGA'	'AACC'	'AACC'	'AG'	'GACAGGTTTGCA'	'DVLTFNSCAYNNK'	'DVLTFNSCAYNNK'	1
'B18'	'CAGT'	'CAGT'	'AGAG'	'GTGT'	'TC'	'AATATTGCTTCG'	'NALPFNGALYNKK'	'NALPFNGALYNKK'	1
'B19'	'GAAG'	'CAGT'	'AACC'	'AGAG'	'AG'	'CTCGGAATATCA'	'DVLPFNSALYNKR'	'DVLPFNSALYNKR'	1
'B20'	'GTGT'	'CAGT'	'AGAG'	'CAAC'	'AG'	'TCACGGGATATA'	'DVMTFNGALYDNR'	'DVMTFNGALYDNR'	1
'B21'	'GAAG'	'CAGT'	'CAGT'	'GGTT'	'AG'	'TGGCCTTCTCAA'	'DALTFASALYNKR'	'DALTFASALYNKR'	1
'B22'	'AACC'	'GTGT'	'AACC'	'AACC'	'TC'	'TTCGTAGGAGCT'	'NVLTFNSCLYNNK'	'NVLTFNSCLYNNK'	1
'B23'	'TAGC'	'CAGT'	'GACT'	'AGAG'	'TC'	'ACCTGCACAATA'	'NVLPFAGALYDKK'	'NVLPFAGALYDKK'	1
'B24'	'AACC'	'AACC'	'AACC'	'GGTT'	'AG'	'CTTGTCTTGTCG'	'DALTFNSAAYNNK'	'DALTFNSAAYNNK'	1
'R01'	'TAGC'	'GGTT'	'TGGT'	'CAAC'	'TC'	'GAGTATCGGCTT'	'NVMTSAGCARDKK'	'NVMTSAGCARDKK'	1
'R02'	'GTGT'	'GGTT'	'GGTT'	'CAAC'	'TC'	'GCAACGCAGAGC'	'NVMTSNGCARDNR'	'NVMTSNGCARDNR'	1
'R03'	'AACC'	'CAGT'	'TGAC'	'TGAC'	'TC'	'GGACGATAACGG'	'NAMTSASALYNNK'	'NAMTSASALRNNK'	0
'R04'	'GTGT'	'GAAG'	'GGTT'	'CAAC'	'AG'	'ATAAGAAGTGAT'	'DVMTSNGALRDNR'	'DVMTSNGALRDNR'	1
'R05'	'TGGT'	'TAGC'	'TGAC'	'CAGT'	'AG'	'TTTACTCGGGAG'	'DVMPSASCLRDKR'	'DVMPSASCLRDKR'	1
'R06'	'AACC'	'AGAG'	'TGAC'	'TGAC'	'TC'	'GTAGGGGCAAGG'	'NAMTSASAARNNK'	'NAMTSASAARNNK'	1
'R07'	'CAGT'	'TAGC'	'GGTT'	'CAAC'	'AG'	'CCAATCTTCAAG'	'DVMTSNGCLRNKK'	'DVMTSNGCLRNKK'	1
'R08'	'GAAG'	'CAGT'	'GGTT'	'CAGT'	'TC'	'ACCCTCGGGAAA'	'NVMPSNGALYNKR'	'NVMPSNGALYNKR'	1
'R09'	'CAGT'	'GAAG'	'GAGA'	'CAGT'	'AG'	'CTCTAGCCTTGA'	'DVMPSNSALRNKK'	'DVMPSNSALRNKK'	1
'R10'	'GAAG'	'CAGT'	'CAGT'	'GGTT'	'AG'	'ATTTTAAGTCAA'	'DALTFASALYNKR'	'DALTFASALYNKR'	1
'R11'	'GAAG'	'CAGT'	'TGAC'	'TGAC'	'AG'	'AGACACTTCATA'	'DAMTSASALYNKR'	'DAMTSASALYNKR'	1
'R12'	'TGGT'	'GGTT'	'GGTT'	'CAAC'	'TC'	'GCCATATAGCCG'	'NVMTSNGCARDKR'	'NVMTSNGCARDKR'	1
'R13'	'TAGC'	'GAAG'	'GGTT'	'CAGT'	'AG'	'GAGGTACGGATA'	'DVMPSNGALRDKK'	'DVMPSNGALRDKK'	1
'R14'	'GTGT'	'AGAG'	'GAGA'	'CAAC'	'TC'	'TAATGCGGGGCT'	'NVMTSNSAARDNR'	'NVMTSNSAARDNR'	1
'R15'	'AGAG'	'TAGC'	'TGGT'	'TGAC'	'AG'	'TGGTAAGTAAAC'	'DAMTSAGCLRNNR'	'DAMTSAGCLRNNR'	1
'R16'	'AGAG'	'AGAG'	'GAGA'	'GGTT'	'AG'	'TTACCGTGACAT'	'DALTSNSAARNNR'	'DVMPSNSAARNNR'	0
'R17'	'GTGT'	'AGAG'	'GGTT'	'TGAC'	'AG'	'CGTTTTCAGCAT'	'DAMTSNGAARDNR'	'DAMTSNGAARDNR'	1
'R18'	'GAAG'	'TAGC'	'TGAC'	'CAGT'	'AG'	'TAGTCCGAGCGT'	'DVMPSASCLRNKR'	'DVMPSASCLRNKR'	1
'R19'	'TAGC'	'GGTT'	'GACT'	'TGAC'	'AG'	'CGCTGATTATGT'	'DAMTFAGCARDKK'	'DAMTFAGCARDKK'	1
'R20'	'AACC'	'GAAG'	'TGGT'	'TGAC'	'AG'	'GGCCTTGTGTAT'	'DAMTSAGALRNNK'	'DAMTSAGALRNNK'	1
'R21'	'GTGT'	'GAAG'	'AACC'	'TGAC'	'AG'	'TATTCAGGGTAT'	'DAMTFNSALRDNR'	'DAMTFNSALRDNR'	1
'R22'	'GTGT'	'GAAG'	'TGGT''	TGAC'	'AG'	'TTCATCTCTGTG'	'DAMTSAGALRDNR'	'DAMTSAGALRDNR'	1
'R23'	'GAAG'	'GAAG'	'TGAC'	'CAGT'	'AG'	'TTTAAGGGAGCA'	'DVMPSASALRNKR'	'DVMPSASALRNKR'	1
'R24'	'GAGA'	'CAGT'	'AACC'	'GTGT'	'AG'	'ACAGACTGACAG'	'DALPFNSALYDNK'	'DALPFNSALYDNK'	1
'U01'	'TGGT'	'AGAG'	'AGAG'	'AACC'	'AG'	'TTCGCCCTGACC'	'DVLTFNGAARDKR'	'DVLTFNGAARDKR'	1
'U02'	'GTGT'	'AGAG'	'TGGT'	'TGAC'	'AG'	'CTCGAGGCAGCA'	'DAMTSAGAARDNR'	'DAMTSAGAARDNR'	1
'U03'	'AACC'	'TAGC'	'GAGA'	'AGAG'	'AG'	'TTGAGAGGAGGA'	'DVLPSNSCLRNNK'	'DVLPSNSCLRNNK'	1
'U04'	'GAAG'	'GTGT'	'AACC'	'CAAC'	'AG'	'TAGCATGGAGTG'	'DVMTFNSCLYNKR'	'DVMTFNSCLYNKR'	1
'U05'	'CAGT'	'GAAG'	'AGAG'	'AACC'	'AG'	'GTATCACCCGGA'	'DVLTFNGALRNKK'	'DVLTFNGALRNKK'	1
'U06'	'GAGA'	'AGAG'	'TGGT'	'TGAC'	'AG'	'GTTATCATCGAG'	'DAMTSAGAARDNK'	'DAMTSAGAARDNK'	1
'U07'	'GTGT'	'GAAG'	'TGAC'	'GGTT'	'AG'	'TGTTAAGCAACT'	'DALTSASALRDNR'	'DALTSASALRDNR'	1
'U08'	'CAGT'	'GTGT'	'GACT'	'AACC'	'TC'	'TGGCGACATCCG'	'NVLTFAGCLYNKK'	'NVLTFAGCLYNKK'	1
'U09'	'GAAG'	'CAGT'	'GAGA'	'AACC'	'TC'	'TAGGGGTAGCTA'	'NVLTSNSALYNKR'	'NVLTSNSALYNKR'	1
'U10'	'GTGT'	'CAGT'	'GAGA'	'TGAC'	'AG'	'ACGGTGTAGCGC'	'DAMTSNSALYDNR'	'DAMTSNSALYDNR'	1
'U11'	'GTGT'	'GAAG'	'GGTT'	'AACC'	'TC'	'TGCGAAGGTTGA'	'NVLTSNGALRDNR'	'NVLTSNGALRDNR'	1
'U12'	'CAGT'	'AACC'	'AACC'	'AACC'	'AG'	'TTCCCAACTCGA'	'DVLTFNSAAYNKK'	'DVLTFNSAAYNKK'	1
'U13'	'TGGT'	'TAGC'	'AGAG'	'TGAC'	'TC'	'AGTCCTAGTAAG'	'NAMTFNGCLRDKR'	'NAMTFNGCLRDKR'	1
'U14'	'AGAG'	'TAGC'	'GGTT'	'AGAG'	'AG'	'TAGGAAGGCGAT'	'DVLPSNGCLRNNR'	'DVLPSNGCLRNNR'	1
'U15'	'AACC'	'GAAG'	'AGAG'	'AGAG'	'TC'	'GCTGCACGCAAA'	'NVLPFNGALRNNK'	'NVLPFNGALRNNK'	1
'U16'	'TAGC'	'GAAG'	'GGTT'	'GGTT'	'AG'	'AGGTAGAACACT'	'DALTSNGALRDKK'	'DALTSNGALRDKK'	1
'U17'	'AACC'	'GTGT'	'TGGT'	'AGAG'	'AG'	'AGGAAGAATAGT'	'DVLPSAGCLYNNK'	'DVLPSTGCLYNNK'	0
'U18'	'CAGT'	'GAAG'	'TGAC'	'CAAC'	'AG'	'TCAGCTTGATCC'	'DVMTSASALRNKK'	'DVMTSASALRNKK'	1
'U19'	'GTGT'	'CAGT'	'GACT'	'AACC'	'AG'	'GGGGATTAGGTT'	'DVLTFAGALYDNR'	'DVLTFAGALYDNR'	1
'U20'	'GTGT'	'CAGT'	'GAGA'	'CAGT'	'AG'	'TACCGCCGGCAG'	'DVMPSNSALYDNR'	'DVMPSNSALYDNR'	1
'U21'	'CAGT'	'AGAG'	'AACC'	'CAAC'	'TC'	'TCGCCTACTACT'	'NVMTFNSAARNKK'	'NVMTFNSAARNKK'	1
'U22'	'GTGT'	'GAGA'	'AACC'	'AGAG'	'AG'	'TAGTTTGGGGGG'	'DVLPFNSCAYDNR'	'DVLPFNSCAYDNR'	1
'U23'	'GAGA'	'AGAG'	'GAGA'	'GGTT'	'AG'	'TCGCGACAGCTT'	'DALTSNSAARDNK'	'DALTSNSAARDNK'	1
'U24'	'TAGC'	'TAGC'	'TGGT'	'TGAC'	'TC'	'TTTGCAAAGGGG'	'NAMTSAGCLRDKK'	'NAMTSAGCLRDKK'	1
'U25'	'GTGT'	'AGAG'	'GACT'	'TGAC'	'TC'	'GGGATACAGGTT'	'NAMTFAGAARDNR'	'NAMTFAGAASDNR'	0
'U26'	'GTGT'	'AGAG'	'AACC'	'GGTT'	'AG'	'CTGCCATGGGAT'	'DALTFNSAARDNR'	'DALTFNSAARDNR'	1
'U27'	'TAGC'	'CAGT'	'GGTT'	'TGAC'	'TC'	'ACACTGGCCGGC'	'NAMTSNGALYDKK'	'NAMTSNGALYDKK'	1
'U28'	'GAGA'	'GGTT'	'TGGT'	'TGGT'	'AG'	'AAAGACGGTTAG'	'DAMPSAGCARDNK'	'DAMPSAGCARDNK'	1
'U29'	'GTGT'	'GGTT'	'GGTT'	'GGTT'	'AG'	'GCGAAAACCTTA'	'DALTSNGCARDNR'	'DALTSNGCARDNR'	1
'U30'	'GTGT'	'TAGC'	'TGAC'	'CAGT'	'AG'	'AACTAAAGGCCT'	'DVMPSASCLRDNR'	'DVMPSASCLRDNR'	1
'U31'	'GAAG'	'AGAG'	'GGTT'	'GGTT'	'AG'	'ACGAGCTTCACC'	'DALTSNGAARNKR'	'DALTSNGAARNKR'	1
'U32'	'CAGT'	'GAGA'	'TGAC'	'AACC'	'AG'	'GGTTCACCGCTT'	'DVLTSASCAYNKK'	'DVLTSASCAYNKK'	1
'U33'	'TGGT'	'CAGT'	'GAGA'	'AACC'	'AG'	'CATCTAGTTCTA'	'DVLTSNSALYDKR'	'DVLTSNSALYDKR'	1
'U34'	'CAGT'	'AACC'	'CAGT'	'AACC'	'AG'	'CGATTGACGATA'	'DVLTFASAAYNKK'	'DVLTFASAAYNKK'	1
'U35'	'CAGT'	'AGAG'	'GACT'	'CAAC'	'AG'	'GGGATAGAAAGT'	'DVMTFAGAARNKK'	'DVMTFAGAARNKK'	1
'U36'	'TGGT'	'GGTT'	'AACC'	'GTGT'	'TC'	'TGTTGTGATTAC'	'NALPFNSCARDKR'	'NALPFNSCARDKR'	1
'U37'	'CAGT'	'CAGT'	'TGGT'	'TGAC'	'AG'	'TAGACATGCTAT'	'DAMTSAGALYNKK'	'DAMTSAGALYNKK'	1
'U38'	'GAGA'	'GGTT'	'AACC'	'CAGT'	'AG'	'TCTGGCTGAAAC'	'DVMPFNSCARDNK'	'DVMPFNSCARDNK'	1
'U39'	'GTGT'	'AGAG'	'AACC'	'CAGT'	'AG'	'GTTCCAGTCGTC'	'DVMPFNSAARDNR'	'DVMPFNSAARDNR'	1
'U40'	'CAGT'	'GTGT'	'AGAG'	'AACC'	'AG'	'GACGGCGCGCCC'	'DVLTFNGCLYNKK'	'DVLTFTGCLYNKK'	1
'U41'	'TGGT'	'TAGC'	'AACC'	'CAGT'	'TC'	'CACGAAGTCCTG'	'NVMPFNSCLRDKR'	'NVMPFNSCLRDKR'	1
'U42'	'CAGT'	'CAGT'	'TGAC'	'GTGT'	'AG'	'CCAGTAAAGAGA'	'DALPSASALYNKK'	'DALPSASALYNKK'	1
'U43'	'CAGT'	'CAGT'	'GACT'	'TGAC'	'TC'	'CTTGTCGATTTT'	'NAMTFAGALYNKK'	'NAMTFAGALYNKK'	1
'U44'	'GAGA'	'GTGT'	'GAGA'	'CAGT'	'TC'	'TCAGTACCTTAT'	'NVMPSNSCLYDNK'	'NVMPSNSCLYDNK'	1
'U45'	'GTGT'	'GTGT'	'GACT'	'TGAC'	'TC'	'ATGCGAACGTTA'	'NAMTFAGCLYDNR'	'NAMTFAGCLYDNR'	1
'U46'	'TAGC'	'GAAG'	'AACC'	'GGTT'	'AG'	'ATCGTCATCTCT'	'DALTFNSALRDKK'	'DALTFNSALRDKK'	1
'U47'	'CAGT'	'GGTT'	'AACC'	'AACC'	'TC'	'TTCAGTAAATTC'	'NVLTFNSCARNKK'	'NVLTSAGCARNKK'	0
'U48'	'AGAG'	'CAGT'	'GACT'	'AGAG'	'TC'	'AGCAAATCTTAG'	'NVLPFAGALYNNR'	'NVLPFAGALYNNR'	1
'L01'	'GTGT'	'CAGT'	'GAGA'	'TGAC'	'TC'	'AATATCCTTGCG'	'NAMTSNSALYDNR'	'NAMTSNSALYDNR'	1
'L02'	'TAGC'	'GAGA'	'TGGT'	'GTGT'	'AG'	'GATTGTTCATGG'	'DALPSAGCAYDKK'	'DALPSAGCAYDKK'	1
'L03'	'GTGT'	'CAGT'	'GAGA'	'CAGT'	'AG'	'CCCATCTCGTTT'	'DVMPSNSALYDNR'	'DVMPSNSALYDNR'	1
'L04'	'GAAG'	'GAAG'	'GAGA'	'TGAC'	'AG'	'CTTTGTCCGGTA'	'DAMTSNSALRNKR'	'DAMTSNSALRNKR'	1
'L05'	'GAAG'	'CAGT'	'GACT'	'CAAC'	'AG'	'GGGCTGAGGTGT'	'DVMTFAGALYNKR'	'DVMTFAGALYNKR'	1
'L06'	'CAGT'	'TAGC'	'AGAG'	'TGAC'	'AG'	'CCGTTGCTAGTG'	'DAMTFNGCLRNKK'	'DAMTFNGCLRNKK'	1
'L07'	'CAGT'	'AGAG'	'TGAC'	'CAAC'	'AG'	'GCAGTTAGATCG'	'DVMTSASAARNKK'	'DVMTSASAARNKK'	1
'L08'	'AACC'	'CAGT'	'AGAG'	'TGAC'	'AG'	'AAGGGATAGTTC'	'DAMTFNGALYNNK'	'DAMTFNGALYNNK'	1
'L09'	'GAAG'	'AGAG'	'TGGT'	'TGAC'	'TC'	'TAAATTAGGGTT'	'NAMTSAGAARNKR'	'NAMTSAGAARNKR'	1
'L10'	'TGGT'	'GAGA'	'TGAC'	'TGAC'	'TC'	'CTACTTCGATGC'	'NAMTSASCAYDKR'	'NAMTSASCAYDKR'	1
'L11'	'TGGT'	'GAAG'	'AACC'	'CAAC'	'AG'	'ATTTGCAGATAC'	'DVMTFNSALRDKR'	'DVMTFNSALRDKR'	1
'L12'	'GAGA'	'GAAG'	'AGAG'	'TGGT'	'TC'	'ACGTTCGCGGCG'	'NAMPFNGALRDNK'	'NAMPFNGALRDNK'	1
'L13'	'TAGC'	'GTGT'	'TGGT'	'CAAC'	'TC'	'CTACAAGGCTGG'	'NVMTSAGCLYDKK'	'NVMTSAGCLYDKK'	1
'L14'	'CAGT'	'TAGC'	'CAGT'	'CAGT'	'AG'	'GGACAACGGTTT'	'DVMPFASCLRNKK'	'DVMPFASCLRNKK'	1
'L15'	'TGGT'	'AACC'	'AACC'	'TGAC'	'TC'	'TGCTTGCTACAG'	'NAMTFNSAAYDKR'	'NAMTFNSAAYDKR'	1
'L16'	'TAGC'	'AGAG'	'CAGT'	'CAAC'	'AG'	'GACTCGAGAGGC'	'DVMTFASAARDKK'	'DVMTFASAARDKK'	1
'L17'	'AACC'	'CAGT'	'AACC'	'AGAG'	'AG'	'TCGGGCGGTTTT'	'DVLPFNSALYNNK'	'DVLPFNSALYNNK'	1
'L18'	'TAGC'	'AGAG'	'TGAC'	'AACC'	'AG'	'CGCATCGGCAAG'	'DVLTSASAARDKK'	'DVLTSASAARDKK'	1
'L19'	'GTGT'	'GAAG'	'GGTT'	'GGTT'	'AG'	'AGGATACCAACC'	'DALTSNGALRDNR'	'DALTSNGALRDNR'	1
'L20'	'TAGC'	'GAAG'	'TGGT'	'CAGT'	'AG'	'CTTCAAATCGGA'	'DVMPSAGALRDKK'	'DVMPSAGALRDKK'	1
'L21'	'GTGT'	'AGAG'	'TGGT'	'AACC'	'AG'	'TGCGATACAAGT'	'DVLTSAGAARDNR'	'DVLTSAGAARDNR'	1
'L22'	'AGAG'	'TAGC'	'AGAG'	'TGAC'	'AG'	'GTGCGACTATCC'	'DAMTFNGCLRNNR'	'DAMTFNGCLRNNR'	1
'L23'	'GTGT'	'TAGC'	'AGAG'	'TGAC'	'AG'	'GGCTCGGCGATT'	'DAMTFNGCLRDNR'	'DAMTFNGCLRDNR'	1
'L24'	'CAGT'	'GAAG'	'AACC'	'AACC'	'TC'	'AAGACCAAGGCG'	'NVLTFNSALRNKK'	'NVLTFNSALRNKK'	1
'L25'	'GAAG'	'CAGT'	'AACC'	'AGAG'	'AG'	'GGTGGCAAACAT'	'DVLPFNSALYNKR'	'DVLPFNSALYNKR'	1
'L26'	'AGAG'	'CAGT'	'AGAG'	'TGAC'	'TC'	'ATGGGGCACCAA'	'NAMTFNGALYNNR'	'NAMTFNGALYNNR'	1
'L27'	'GAGA'	'AGAG'	'GACT'	'CAAC'	'AG'	'CCTATTATAACT'	'DVMTFAGAARDNK'	'DVMTFAGAARDNK'	1
'L28'	'GAAG'	'AGAG'	'TGGT'	'TGAC'	'AG'	'GTGCCGTGACGT'	'DAMTSAGAARNKR'	'DAMTSAGAARNKR'	1
'L29'	'AGAG'	'GAAG'	'GACT'	'CAAC'	'TC'	'GATGTCCTGACG'	'NVMTFAGALRNNR'	'NVMTFAGALRNNR'	1
'L30'	'GAAG'	'CAGT'	'GAGA'	'CAGT'	'AG'	'ATCCGAGGGTAC'	'DVMPSNSALYNKR'	'DVMPSNSALYNKR'	1
'L31'	'CAGT'	'AACC'	'TGGT'	'CAGT'	'TC'	'CATGAAAGAACC'	'NVMPSAGAAYNKK'	'NVMPSAGAAYNKK'	1
'L32'	'TGGT'	'CAGT'	'GAGA'	'AACC'	'TC'	'AAGTCGCGTTAA'	'NVLTSNSALYDKR'	'NVLTSNSALYDKR'	1
'L33'	'GAAG'	'CAGT'	'CAGT'	'AACC'	'AG'	'GATGTATAACCT'	'DVLTFASALYNKR'	'DVLTFASALYNKR'	1
'L34'	'GAAG'	'GAGA'	'AACC'	'AGAG'	'AG'	'AATGCAAAACCG'	'DVLPFNSCAYNKR'	'DVLPFNSCAYNKR'	1
'L35'	'GAAG'	'CAGT'	'AGAG'	'TGGT'	'AG'	'AGCGAGCGAGCC'	'DAMPFNGALYNKR'	'DAMPFNGALYNKR'	1
'L36'	'AGAG'	'CAGT'	'GGTT'	'TGAC'	'AG'	'GAGGACCTCAAA'	'DAMTSNGALYNNR'	'DAMTSNGALYNNR'	1
'L37'	'GTGT'	'GAGA'	'TGGT'	'AACC'	'AG'	'CCGTGAAATCAG'	'DVLTSAGCAYDNR'	'DVLTSAGCAYDNR'	1
'L38'	'GAAG'	'GTGT'	'CAGT'	'GGTT'	'AG'	'GTCAGGTACTTA'	'DALTFASCLYNKR'	'DALTFASCLYNKR'	1
'L39'	'AACC'	'GAAG'	'TGAC'	'GGTT'	'TC'	'TAGAACTTCGTT'	'NALTSASALRNNK'	'NALTSASALRNNK'	1
'L40'	'GAGA'	'AACC'	'AACC'	'AGAG'	'TC'	'TTGTATGATAAT'	'NVLPFNSAAYDNK'	'NVLPFNSAAYDNK'	1
'L41'	'CAGT'	'CAGT'	'GAGA'	'CAAC'	'TC'	'AATGCATTTCAG'	'NVMTSNSALYNKK'	'NVMTSNSALRNNR'	0
'L42'	'GAAG'	'GAAG'	'CAGT'	'CAGT'	'AG'	'AACTGGTTAAGT'	'DVMPFASALRNKR'	'DVMPFASALRNKR'	1
'L43'	'GTGT'	'GGTT'	'AGAG'	'GGTT'	'AG'	'TAAAATGAAATA'	'DALTFNGCARDNR'	'DALTFNGCARDNR'	1
'L44'	'GTGT'	'AGAG'	'CAGT'	'CAGT'	'AG'	'GCAGCAGCCGCC'	'DVMPFASAARDNR'	'DVMPFASAARDNR'	1
'L45'	'TGGT'	'AACC'	'GGTT'	'TGAC'	'AG'	'AGGTTCGGCTCG'	'DAMTSNGAAYDKR'	'DAMTSNGALYDKK'	0
'L46'	'GTGT'	'CAGT'	'CAGT'	'TGAC'	'AG'	'AAATCGATTTAT'	'DAMTFASALYDNR'	'DAMTFASALYDNR'	1
'L47'	'GTGT'	'GAAG'	'CAGT'	'AACC'	'TC'	'TTACGAGTCCCT'	'NVLTFASALRDNR'	'NVLTFASALRDNR'	1
'L48'	'CAGT'	'CAGT'	'GACT'	'TGAC'	'TC'	'GGCTACTGTCAT'	'NAMTFAGALYNKK'	'NAMTFAGALYNKK'	1
'L49'	'AGAG'	'GTGT'	'AACC'	'AACC'	'TC'	'GGATACGTACGA'	'NVLTFNSCLYNNR'	'NVLTFNSCLYNNR'	1
'L50'	'GAAG'	'AGAG'	'GGTT'	'GGTT'	'AG'	'GCAAAGATTCAG'	'DALTSNGAARNKR'	'DALTSNGAARNKR'	1
'L51'	'TAGC'	'AGAG'	'GAGA'	'GGTT'	'AG'	'GCCGTACTGTTG'	'DALTSNSAARDKK'	'DALTSNSAARDKK'	1
'L52'	'CAGT'	'GAGA'	'GACT'	'CAAC'	'AG'	'ATGTCGTTATAC'	'DVMTFAGCAYNKK'	'DVMTFAGCAYNKK'	1
'L53'	'GAAG'	'GGTT'	'TGAC'	'CAGT'	'AG'	'GGAATGGGGGAA'	'DVMPSASCARNKR'	'DVMPSASCARNKR'	1
'L54'	'CAGT'	'GAAG'	'TGGT'	'GGTT'	'AG'	'ATCCCTTTTGTT'	'DALTSAGALRNKK'	'DALTSAGALRNKK'	1
'L55'	'TGGT'	'GAAG'	'GAGA'	'CAGT'	'TC'	'CAAGCAAAGGTT'	'NVMPSNSALRDKR'	'NVMPSNSALRDKR'	1
'L56'	'TAGC'	'GAAG'	'CAGT'	'AGAG'	'TC'	'AGCACGATCATA'	'NVLPFASALRDKK'	'NVLPFASALRDKK'	1
'L57'	'GAAG'	'CAGT'	'TGGT'	'TGAC'	'TC'	'AGGATGAGCGCC'	'NAMTSAGALYNKR'	'NAMTSAGALYDNR'	0
'L58'	'GAAG'	'AGAG'	'GAGA'	'TGAC'	'TC'	'GGACTGTGGTAC'	'NAMTSNSAARNKR'	'NAMTSNSAARNKR'	1
'L59'	'GTGT'	'GGTT'	'GACT'	'AGAG'	'AG'	'GTTGTAGTGGGG'	'DVLPFAGCARDNR'	'DVLPFAGCARDNR'	1
'L60'	'GAAG'	'GGTT'	'GAGA'	'GGTT'	'AG'	'AGCCGATAACTA'	'DALTSNSCARNKR'	'DALTSNSCARNKR'	1
'L61'	'GTGT'	'GAAG'	'CAGT'	'AGAG'	'AG'	'CTTGTGAACGGG'	'DVLPFASALRDNR'	'DVLPFASALRDNR'	1
'L62'	'TGGT'	'AACC'	'GGTT'	'CAAC'	'AG'	'ATTTAGGATGAC'	'DVMTSNGAAYDKR'	'DVMTSNGAAYDKR'	1
'L63'	'TGGT'	'AGAG'	'AACC'	'CAGT'	'TC'	'CTCTGATACTAG'	'NVMPFNSAARDKR'	'NVMPFNSAARDKR'	1
'L64'	'CAGT'	'GAAG'	'AGAG'	'AACC'	'AG'	'TAACGGCGAAGA'	'DVLTFNGALRNKK'	'DVLTFNGALRNKK'	1
'L65'	'GTGT'	'CAGT'	'TGGT'	'CAAC'	'TC'	'TCTTGTACAGCT'	'NVMTSAGALYDNR'	'NVMTSAGALYDNR'	1
'L66'	'CAGT'	'CAGT'	'GGTT'	'AACC'	'TC'	'GGTAGTGGGAGC'	'NVLTSNGALYNKK'	'NVLTSNGALYNKK'	1
'L67'	'GTGT'	'GTGT'	'GAGA'	'CAGT'	'AG'	'TCCCGATTGGTA'	'DVMPSNSCLYDNR'	'DVMPSNSCLYDNR'	1
'L68'	'GTGT'	'GGTT'	'GACT'	'TGAC'	'TC'	'AAATTGGGGGTA'	'NAMTFAGCARDNR'	'NAMTFAGCARDNR'	1
'L69'	'TAGC'	'GAAG'	'TGGT'	'GGTT'	'AG'	'ATTTGCGGGGGT'	'DALTSAGALRDKK'	'DALTSAGALRDKK'	1
'L70'	'AGAG'	'AACC'	'CAGT'	'TGAC'	'AG'	'GCGTGATTCGGG'	'DAMTFASAAYNNR'	'DAMTFASAAYNNR'	1
'L71'	'CAGT'	'CAGT'	'AACC'	'TGAC'	'AG'	'TCGTGCAAGTGT'	'DAMTFNSALYNKK'	'DAMTFNSALYNKK'	1
'L72'	'GAAG'	'GAGA'	'CAGT'	'CAGT'	'TC'	'TTTGGGGGAGTT'	'NVMPFASCAYNKR'	'NVMPFASCAYNKR'	1
'L73'	'AGAG'	'GGTT'	'GACT'	'CAAC'	'AG'	'ATATGGATGAAC'	'DVMTFAGCARNNR'	'DVMTFAGCARNNR'	1
'L74'	'CAGT'	'AGAG'	'GACT'	'CAGT'	'AG'	'GGGCATGAGTCG'	'DVMPFAGAARNKK'	'DVMPFAGAARNKK'	1
'L75'	'TGGT'	'CAGT'	'CAGT'	'CAAC'	'TC'	'AGGTATGGTACG'	'NVMTFASALYDKR'	'NVMTFASALYDKR'	1
'L76'	'AACC'	'GAGA'	'AACC'	'AACC'	'TC'	'AAGGGGGCCTTC'	'NVLTFNSCAYNNK'	'NVLTFNSCAYNNK'	1
'L77'	'CAGT'	'GAAG'	'AGAG'	'CAAC'	'TC'	'CTCGACCCGCAT'	'NVMTFNGALRNKK'	'NVMTFNGALRNKK'	1
'L78'	'AACC'	'CAGT'	'GGTT'	'AGAG'	'AG'	'ATCGCTTGGGGT'	'DVLPSNGALYNNK'	'DVLPSNGALYNNK'	1
'L79'	'GTGT'	'CAGT'	'AGAG'	'TGAC'	'AG'	'CTTTGAATATTT'	'DAMTFNGALYDNR'	'DAMTFNGALYDNR'	1
'L80'	'CAGT'	'GAAG'	'TGAC'	'AACC'	'AG'	'CTAACGAACGGT'	'DVLTSASALRNKK'	'DVLTSASALRNKK'	1
'L81'	'TAGC'	'GAAG'	'GAGA'	'AACC'	'TC'	'GTTATGGTGAAT'	'NVLTSNSALRDKK'	'NVLTSNSALRDKK'	1
'L82'	'TAGC'	'GAGA'	'AGAG'	'AGAG'	'AG'	'TGCACATTTTAG'	'DVLPFNGCAYDKK'	'DVLPFNGCAYDKK'	1
'L83'	'TAGC'	'CAGT'	'TGAC'	'TGGT'	'TC'	'GCCCACGCGGTT'	'NAMPSASALYDKK'	'NAMPSASALYDKK'	1
'L84'	'GAAG'	'GAGA'	'AGAG'	'AACC'	'TC'	'GTGGTTGGTAAA'	'NVLTFNGCAYNKR'	'NVLTFNGCAYNKR'	1
'L85'	'AGAG'	'GGTT'	'GAGA'	'GGTT'	'TC'	'TAGAGTGTCGAA'	'NALTSNSCARNNR'	'NALTSNSCARNNR'	1
'L86'	'AGAG'	'AGAG'	'GGTT'	'GTGT'	'TC'	'GTTCCGCTATTC'	'NALPSNGAARNNR'	'NALPSNGAARNNR'	1
'L87'	'CAGT'	'GAAG'	'GAGA'	'AGAG'	'TC'	'GAGAACGACAAA'	'NVLPSNSALRNKK'	'NVLPSNSALRNKK'	1
'L88'	'TAGC'	'CAGT'	'CAGT'	'TGAC'	'TC'	'GTGGGAAGCGTT'	'NAMTFASALYDKK'	'NAMTFASALYDKK'	1
'L89'	'AGAG'	'CAGT'	'AACC'	'GGTT'	'AG'	'ATTCCGCCGAGC'	'DALTFNSALYNNR'	'DALTFNSALYNNR'	1
'L90'	'AGAG'	'GAAG'	'CAGT'	'CAAC'	'TC'	'GAGGATCTGCAA'	'NVMTFASALRNNR'	'NVMTFASALRNNR'	1
'L91'	'CAGT'	'AACC'	'TGGT'	'TGAC'	'AG'	'AGGTCGCTATGA'	'DAMTSAGAAYNKK'	'DAMTSAGAAYNKK'	1
'L92'	'TGGT'	'CAGT'	'GGTT'	'AGAG'	'AG'	'TTGGGGGGGTCA'	'DVLPSNGALYDKR'	'DVLPSNGALYDKR'	1
'L93'	'AGAG'	'AGAG'	'GGTT'	'GGTT'	'AG'	'ATGCCGTGCCAT'	'DALTSNGAARNNR'	'DALTSNGAARNNR'	1
'L94'	'GAAG'	'AGAG'	'GACT'	'GGTT'	'AG'	'ATCGTTTATAGA'	'DALTFAGAARNKR'	'DALTFAGAARNKR'	1
'L95'	'TAGC'	'GAAG'	'TGAC'	'TGAC'	'AG'	'CGTGCACGATCC'	'DAMTSASALRDKK'	'DAMTSASALRDKK'	1
'L96'	'GAAG'	'AGAG'	'GACT'	'TGAC'	'AG'	'TGCACCAACGCG'	'DAMTFAGAARNKR'	'DAMTFAGAARNKR'	1
'L97'	'GTGT'	'GAAG'	'GGTT'	'TGAC'	'AG'	'GTACGTCGTCAG'	'DAMTSNGALRDNR'	'DAMTSNGALRDNR'	1
'L98'	'GTGT'	'CAGT'	'CAGT'	'TGAC'	'AG'	'CATGCTTAATGT'	'DAMTFASALYDNR'	'DAMTFASALYDNR'	1
'L99'	'GAAG'	'GAGA'	'TGGT'	'AGAG'	'AG'	'AACCCCAACGTT'	'DVLPSAGCAYNKR'	'DVLPSAGCAYNKR'	1
'LC0'	'TGGT'	'GAAG'	'TGGT'	'GGTT'	'AG'	'ACATTGGTGCCT'	'DALTSAGALRDKR'	'DALTSAGALRDKR'	1
'LC1'	'AACC'	'GAGA'	'AACC'	'GGTT'	'AG'	'AACCGCGGGTTG'	'DALTFNSCAYNNK'	'DALTFNSCAYNNK'	1
'LC2'	'AACC'	'AGAG'	'CAGT'	'AGAG'	'AG'	'AGCCCGACATGG'	'DVLPFASAARNNK'	'DVLPFASAARNNK'	1
